# Supplementary material for: A shared group of bacterial taxa in the duodenal microbiota of undernourished Pakistani children with environmental enteric dysfunction
Source: mSphere. 2024 May 14;9(6):e00196-24. doi: 10.1128/msphere.00196-24 (PMC11332341; doi:10.1128/msphere.00196-24)
Supplement: Supplemental Tables — Tables S1-S5. [file msphere.00196-24-s0001.xlsx]

## Sheet: Table S1
Table S1: Nutritional composition of AchaMum
Composition per 100g serving
Energy (Kcal)	513-550
Fat (g)	30-38.6
Protein (g)	12.6-15.4
Vitamin and Minerals
Vitamin A, mg	0.6-1.0
Thiamin, mg	0.6-1.3
Riboflavin, mg	0.8-2.2
Niacin, mg	5.3-15
Pantothenic acid, mg	2.5-4.5
Pryridoxine, mg	0.6-1.5
Biotin, µg	12-85
Folic acid, µg	210-254
Cobalamin, µg	1.3-2.5
Vitamin C, mg	53-132
Vitamin D, µg	7-23
Vitamin E, mg	16-30
Vitamin K, µg	23-38
Calcium, mg	300-545
Copper, mg	0.5-2
Iodine, µg	85-150
Iron, mg	8-13
Magnesium, mg	80-150
Phosphorous, mg	300-490
Potassium, mg	760-1210
Selenium, µg	8-37
Sodium, mg	<290
Zinc, mg	11-15

## Sheet: Table S2A
Table S2 - Characteristics of participants who underwent EGD
(A) Clinical characteristics, number and timings of nutritional intervention prior to EGD
PID	Gender	Age prior to first nutritional intervention (mo)	Age after the first nutritional intervention (mo)	Anthropometry prior to first nutritional intervention			Anthropometry after the first nutritional intervention			Age prior to subsequent nutritional intervention if applicable (mo)	Age after the subsequent nutritional intervention if applicable (mo)	Antropometry prior to EGD			Antropometry at EGD			Age at the time of EGD (mo)	Histology Score of Biopsy	Acute inflammation	Eosinophil infiltration	Chronic inflammation	Intra-epithelial lymphocytes	Villus blunting	Intramucosal Brunner glands	Foveolar cell metaplasia	Goblet cell reduction	Paneth cell reduction	Enterocyte injury	Epithelial detachment	Age at time of fecal sample collection most proximal to EGD (mo)
				WLZ	LAZ	WAZ	WLZ	LAZ	WAZ			WLZ	LAZ	WAZ	WLZ	LAZ	WAZ
01_010_1953	Male	9.66	10.12	-1.14617	-1.93012	-2.49	-1.41	-2.36	-2.22			-1.54	-3.14	-2.63	-0.9	-3.36	-2.28	23	6	0	0	2	1	1	0	0	0	2	0	0	18
01_027_2757	Female	9.26	9.95	-2.16846	-3.21679	-2.21	-2.2	-1.18	-1.89			-1.86	-1.91	-2.34	-1.4	-1.96	-2.06	22	2	0	0	2	0	0	0	0	0	0	0	0	21
01_054_1376	Female	9.8	10.18	-1.93804	-2.31044	-3.13	-1.58	-2.17	-2.73			-2.22	-2.37	-2.88	-2.3	-1.97	-2.74	23	3	0	0	2	0	0	0	0	0	1	0	0	23
02_037_1224	Male	9.5	11.04	-2.58535	-3.31278	-3.85	-3.07	-3.43	-3.69			-2.28	-3.28	-3.24	-1.92	-3.2	-2.97	23	4	0	0	1	0	0	0	0	0	3	0	0	24
02_073_0644	Male	12.65	13.17	-3.05497	-1.32193	-1.9	-2.81	-2.03	-2.8			-3.46	-1.73	-3.25	-2.73	-2.04	-2.91	19	12	1	0	2	1	1	0	0	3	2	1	1	18
02_085_1929	Male	9.36	10.05	-2.79999	-2.03183	-3.55	-1.8	-1.97	-3.01			-1.96	-2.85	-2.8	-1.96	-2.85	-2.8	23	4	0	0	2	1	1	0	0	0	0	0	0	23
02_087_1414	Male	9.53	9.99	-3.17497	-1.29191	-2.99	-1.4	-1.43	-2.29			-1.9	-2.39	-2.55	-1.82	-2.53	-2.58	23	2	0	0	2	0	0	0	0	0	0	0	0	23
02_107_1744	Male	9.53	9.99	-2.3017	-3.57444	-4.2	-1.83	-3.37	-3.72			-2.1	-3.04	-3	-1.79	-2.86	-2.72	18	4	0	0	2	0	0	2	0	0	0	0	0	23
02_135_0205	Male	9.17	10.12	-4.58261	-2.83147	-4.81	-0.93	-2.4	-3.71			-2.23	-2.4	-2.88	-0.93	-2.85	-2.17	12	8	0	0	1	1	1	1	0	0	3	0	1	13
02_135_1207	Male	9.2	13.11	-2.09101	-1.5287	-2.38	-2.94	-1.46	-2.78			-2.94	-1.46	-2.78	-2.13	-1.88	-2.41	14	8	2	0	2	0	1	0	0	0	0	1	2	15
02_145_0164	Female	9.43	11.07	-2.3826	0.371712	-1.79	-2.07	-0.62	-1.65	15.5	17.02	-3.15	-0.34	-2.4	-3.15	-0.34	-2.4	15	5	0	0	1	0	0	1	0	1	2	0	0	15
02_151_2857	Male	9.56	11.17	-2.07198	-2.8849	-3.17	-1.43	-3.19	-2.78			-1.96	-3.16	-2.94	-1.79	-3.23	-2.86	21	4	0	0	2	1	0	0	0	0	0	0	1	21
03_001_1022	Male	12.19	15.41	-1.53988	-2.38956	-2.43	-3.06	-2.27	-3.24			-1.86	-2.31	-2.51	-2.3	-2.19	-2.77	24	9	2	1	2	1	1	0	0	0	2	0	0	24
03_007_0361	Female	9.43	10.12	-2.0848	-0.895465	-2.04	-2.78	-0.91	-1.92	14.1	16	-2.01	-0.86	-1.92	-2.78	-0.91	-2.45	12	3	0	0	1	0	0	1	0	0	1	0	0	13
03_025_2409	Female	9.43	10.12	-2.78832	-1.86461	-3.14	-2.64	-2.5	-3.18			NA	NA	NA	-1.93	-2.72	-2.82	20	5	0	0	2	1	1	1	0	0	0	0	0	21
03_039_2102	Female	9.56	10.97	-2.10078	-1.93339	-2.68	-2.33	-2.55	-3.01			-2.15	-2.72	-3	-1.93	-2.82	-2.91	22	4	0	0	1	0	0	1	0	0	2	0	0	21
03_046_2190	Female	9.43	10.12	-2.10078	-1.93339	-3.18	-1.89	-2.05	-2.73			-2.3	-2.43	-2.92	-2.18	-2.43	-2.85	21	5	0	0	2	0	0	2	0	0	1	0	0	21
01_027_0823	Male	12.48	15.31	-2.08878	-0.747909	-1.87	-1.4	-0.75	-1.88			-1.61	-1.39	-1.81	-1.82	-0.85	-1.74	18	6	0	0	0	1	0	0	2	0	0	3	0	18
02_037_1130	Female	9.43	11.07	-2.4175	-0.767207	-2.59	-2.43	-1.48	-2.54			NA	NA	NA	-1.06	-1.08	-1.27	17	4	0	0	1	0	0	0	0	0	3	0	0	18
02_182_1058	Male	9.26	10.18	-2.60459	-2.51621	-3.37	-2.26	-2.01	-2.6			-1.79	-1.92	-2.19	-1.28	-2.05	-1.88	15	9	1	0	2	1	1	1	0	0	3	0	0	14
03_037_0958	Female	9.2	11.07	-2.60443	-1.69892	-2.95	-1.87	-1.69	-2.25			NA	NA	NA	-0.73	-1.97	-1.46	15	8	0	0	1	0	1	1	0	1	3	0	1	15
01_020_2642	Female	9.66	11.07	-2.18535	-3.43763	-4.07	-1.84	-4.06	-3.88			-1.82	-4.68	-4.03	-1.94	-4.37	-3.93	24	4	0	0	2	0	0	0	0	0	1	1	0	25
01_027_0171	Male	12.42	13.11	-2.16846	-3.21679	-3.25	-2.37	-3.46	-3.55			-1.61	-3.74	-3.01	-1.61	-3.74	-3.01	22	8	1	0	2	1	1	1	0	0	2	0	0	21
01_029_0976	Male	9.26	10.25	-2.20491	-0.789647	-2.42	-3.58	-1.44	-3.04			NA	NA	NA	-3.58	-1.44	-3.23	14	6	0	1	1	0	1	0	0	0	3	0	0	13
01_039_2788	Female	10.45	11.1	-2.28352	-2.87557	-3.38	-3.01	-3.85	-3.45			-2.51	-3.86	-4.01	-2.16	-3.94	-3.8	24	3	0	0	2	0	0	1	0	0	0	0	0	24
01_040_1388	Female	9.46	9	-3.02084	-1.63351	-3.19	-2.35	-2.57	-3.15	15.12	18.17	NA	NA	NA	-3.12	-2.57	-3.6	14	3	0	0	0	0	0	0	0	0	3	0	0	15
02_021_1186	Male	10.45	13.11	-3.66281	-2.40251	-3.88	-3.09	-2.57	-3.47			-2.79	-2.63	-3.23	-2.7	-2.62	-3.16	17	6	1	0	1	0	0	0	0	1	3	0	0	18
02_037_1665	Male	10	9.99	-3.20377	-3.3036	-4.93	-1.43	-3.61	-4.18			-1.92	-4.5	-3.67	-1.83	-4.46	-3.58	22	6	0	0	1	1	0	2	0	0	1	0	1	21
02_055_0529	Male	12.42	13.11	-2.71659	-4.45957	-4.47	-2.87	-4.91	-4.61			-2.29	-5.33	-4.49	-2.16	-5.26	-4.34	19	6	1	0	1	0	0	1	0	0	3	0	0	20
02_085_0916	Male	9.2	10.12	-2.28244	-3.00057	-3.41	-2.34	-2.77	-3.09			NA	NA	NA	-2.34	-2.77	-3.12	14	11	1	0	1	1	2	0	0	0	3	1	2	14
02_086_2966	Male	10.68	11.27	-1.9907	-3.09813	-3.28	-3.18	-3.14	-3.27			-2.53	-3.37	-3.48	-2.57	-3.31	-3.49	24	5	0	1	1	1	0	1	0	0	1	0	0	24
02_107_0518	Female	10.15	11.1	-1.90412	-2.60238	-3.55	-2.32	-2.79	-3.99			-2.34	-3.32	-3.46	-1.83	-3.36	-3.1	19	9	0	0	1	1	1	2	0	0	3	0	1	18
02_135_0925	Male	9.2	10.15	-2.62112	-6.43493	-6.54	-3.33	-6.51	-6.74		12.02	NA	NA	NA	-1.75	-6.45	-5.03	16	9	0	0	1	1	1	2	0	0	3	0	1	16
02_149_3110	Male	9.59	10.05	-4.25337	-2.93546	-4.81	-3.37	-3.37	-4.7			-3.36	-3.17	-3.89	-3.36	-3.17	-3.89	19	2	0	0	2	0	0	0	0	0	0	0	0	21
03_020_2084	Male	9.66	12.06	-3.64112	-4.72921	-5.56	-3.47	-4.76	-5.21			-2.77	-3.88	-3.88	-2.5	-3.8	-3.67	21	8	0	0	3	1	0	2	0	0	2	0	0	21
03_023_2171	Male	9.2	10.12	-4.15187	-2.70643	-4.46	-2.12	-3.31	-4.06			-1.94	-3.73	-3.23	-1.94	-3.73	-3.23	22	6	0	0	1	0	0	1	0	0	3	0	1	21
03_025_1105	Male	9.2	10.12	-3.33986	-3.02104	-4.47	-2.99	-3.78	-4.43			NA	NA	NA	-2.26	-3.46	-3.3	21	8	0	1	3	1	0	0	0	0	3	0	0	22
03_031_2718	Male	9.95	12.91	-2.34454	-3.55338	-3.74	-2.34	-3.85	-3.73	21.8	23.06	-3.55	-4.41	-4.72	-3.55	-4.41	-4.72	20	6	1	0	3	1	0	0	0	0	0	1	0	21
03_046_0691	Male	9.92	10.15	-1.91448	-2.60027	-2.91	-1.86	-2.97	-2.91			-1.83	-3.15	-2.91	-2.21	-2.95	-3.02	15	9	0	0	1	2	2	1	0	0	3	0	0	14
03_046_2224	Female	9.23	9.99	-3.368	-2.95824	-4.4	-1.75	-2.99	-3.8			-2.83	-2.24	-3.21	-2.83	-2.24	-3.21	21	9	0	1	2	1	1	1	0	1	2	0	0	22
03_064_2303	Female	9.63	10.12	-5.12968	-2.23001	-5.55	-5.2	-2.79	-5.15			-3.48	-3.51	-4.49	-3.3	-3.5	-4.37	23	6	0	0	2	0	0	1	0	0	3	0	0	24
03_075_0575	Male	9.46	9.99	-2.23463	-2.56512	-3.08	-3.09	-2.24	-3.11	13.12	14.32	-3.17	-2.77	-3.6	-3.17	-2.77	-3.6	15	5	0	0	1	0	0	1	0	0	3	0	0	15
03_122_2377	Male	9.43	11.04	-2.35147	-3.38347	-3.79	-3.05	-3.17	-3.84			-1.87	-3.65	-3.17	-1.87	-3.65	-3.17	24	5	0	0	2	0	0	0	0	0	3	0	0	24

## Sheet: Table S2B
Table S2 - Characteristics of participants who underwent EGD
(B) Clinical Laboratory parameters at the time of EGD
PID	Prothrombin time (PT)	International Normalized Ratio (INR)	Total Immunoglobulin A- IgA (g/L)	Anti Transglutaminase- IgA (U/mL)	Creatinine (mg/dL)	Serum Sodium	Serum Potassium	Serum Chloride	Serum Bicarbonate	Hemoglobin (g/dl)	Hematocrit (L/L)	Red Blood Cells- R.B.C (cells/L)	Mean Corpuscular Volume- M.C.V (fL)	Mean Corpuscular Hemoglobin- M.C.H (pg)	Mean Corpuscular Hemoglobin Concentration- M.C.H.C (g/dL)	White Blood Cells-WBC Count (x10^9/L)	Neutrophils (x10^9/L)	Lymphocytes (x10^9/L)	Eosinophil (per mL)	Monocytes (x10^9/L)	Basophils (x10^9/L)	Platelet Count (x10^9/L)
01_010_1953	10	0.95	0.41	1	0.3	139	4.7	99	24.3	11.1	38.1	5.32	71.6	20.9	29.1	13.4	33.8	49.7	6	10.3	0.2	737
01_027_2757	10.8	1	0.83	2.91	0.3	138	4.5	99	20.2	9	30	4.38	68.5	20.5	30	10.1	22	68.8	2.4	6.5	0.3	410
01_054_1376	10.4	0.99		1.27	0.3					11.5	35.3	5.32	66.4	21.6	32.6	12.8	30.2	58	1.6	10	0.2	231
02_037_1224	9.8	0.9	0.51	1.05	0.2	136	3.6	99	21.6	9.5	32	4.85	66	19.6	29.7	12.4	32.4	59.3	1.8	6.3	0.2	408
02_073_0644	9.4	0.9	2.02	37.22	0.2	135	4.5	98	18.3	9.2	31.3	4.4	71.1	20.9	29.4	21.7	28.5	62.5	1.7	6.9	0.4	866
02_085_1929	9.5	0.9	0.48	2.3	0.1	138	5.1	98	19.7	10.2	35.3	5.32	66.4	19.2	28.9	13.8	23	52.8	14.7	9.3	0.2	459
02_087_1414	11.1	1.1	0.78	1	0.1	136	4.2	99	18.8	10	35.5	5.45	65.1	18.3	28.2	9.2	42.3	48.3	2.7	6.6	0.1	473
02_107_1744	9.7	0.92	1.23	1.23	0.2	134	5.1	99	17.3	9.6	32.4	4.93	65.7	19.5	29.6	20.3	37.7	42.6	12.3	7.3	0.1	880
02_135_0205	9.7	0.92	1.23	1.23	0.2	134	5.1	99	17.3	9.6	32.4	4.93	65.7	19.5	29.6	20.3	37.7	42.6	12.3	7.3	0.1	880
02_135_1207	9.2	0.9	0.56	1	0.2	134	4.4	101	16	10.5	33.5	4.67	71.7	22.5	31.3	13.5	68	68	4	5.9	0.2	524
02_145_0164	9.7	0.9			0.2	131	4.1	95	16.6	9.5	31.2	4.94	63.2	19.2	30.4	12.4	21.4		6.6	9.6	0.4	939
02_151_2857	10.1	1	0.68	1	0.3	138	4.7	93	21.9	10.3	32.2	5.57	57.8	18.5	32	8.2	20.8	63.5	1.2	14.3	0.2	311
03_001_1022	10.4	0.99	0.76	1.12	0.3	136	4.8	98	21.3	11.3	35.9	5.23	68.6	21.6	31.5	10.1	30.8	57.1	4.9	7	0.2	446
03_007_0361	9	0.85	1.37	27.29	0.3	140	4.6	101	14.4	9.3	29.6	6.43	46	14.5	31.4	23.5	20.7		4.2	10.5	0.3	596
03_025_2409	10.2	0.97	0.45	16.23	0.2	137	5.1	98	18.5	9.8	32.5	4.8	67.7	20.4	30.2	16.4	23.8	55.8	14.1	6.1	0.2	484
03_039_2102	10.2	0.97	0.69	4.28	0.1	137	4	100	13.7	9.7	34.5	5.6	61.6	17.3	28.1	13	45.4	39.6	6.7	7.8	0.5	545
03_046_2190	11	1.1	0.85	1	0.2	135	3.5	97	10.4	9.3	29.7	4.34	68.4	21.4	31.3	11.1	41.1	48.7	2.8	7.3	0.1	341
01_027_0823	9.1	0.9	0.55	2.41	0.2	132	4.8	98	21.1	10.4	32.3	4.27	75.6	24.4	32.2	15.1	15.4	66.1	11.7	6.4	0.4	554
02_037_1130	9.2	0.9	0.8	2.11	0.2	138	4.7	98	22.5	9.1	29.7	4.04	73.5	22.5	30.6	14.4	44.1	40.3	1.6	13.5	0.5	827
02_182_1058	9.2	0.9	1.03	1.35	0.2	137	4.7	101	19.1	10	31.3	5.67	55.2	17.6	31.9	11.2	29.4	52.2	5.6	12.5	0.3	647
03_037_0958	10	0.95	0.83	5.78	0.2	135	4.2	98	20.6	10.5	33.4	4.59	72.8	22.9	31.4	8.6	37.3	45.5	2.6	14.3	0.3	381
01_020_2642	9.6	0.9	0.72	1.38	0.2	135	4.6	101	18.5	8.8	28.6	4.74	60.3	18.6	30.8	10.7	20.6	69.8	1.8	7.6	0.2	520
01_027_0171	9.1	0.9	0.73	5.66	0.2	141	4.9	102	20.4	9.4	30	4.7	63.8	20	31.3	10.8	27.6	55.2	8.1	8.9	0.2	514
01_029_0976	12.6	1.2	1.57	4.33	0.2	128	4.4	96	17.4	10.3	31.7	4.29	73.9	24	32.5	12	23.4		5.8	7	0.1	400
01_039_2788	10.2	1	1.2	2.45	0.3	140	4.7	96	21	11	35	5.47	64	20.1	31.4	19.7	16	63.4	12.2	8.2	0.2	566
01_040_1388	10.8	1	1	0.75	0.2	137	4.7	99	18.8	9.3	29.7	4.17	71.2	22.3	31.3	11.2	18.2	68.2	4.8	8.6	0.2	316
02_021_1186	9.9	0.9	0.84	18.09	0.3	147	4.5	107	23.3	11.2	34.5	4.6	75	24.3	32.5	10.4	16.8	68.5	5.5	9	0.2	563
02_037_1665	9.3	0.9	1.1	1	0.2	136	4.7	10.3	17.1	9.5	31.1	3.94	78.9	24.1	30.5	12.5	35.8	48.3	6.4	9.3	0.2	564
02_055_0529	9.1	0.9	0.94	5.79	0.2	135	3.7	101	14.1	10.8	32.7	3.92	83.4	27.6	33	17.7	46.4	44.9	4.4	4.1	0.2	561
02_085_0916	9.8	0.9	1.08	2.03	0.2	134	4.6	98	17.3	8.5	29.3	5.23	56	16.3	29	19.6	56.1		1	8.8	0.1	992
02_086_2966	10	0.95	1.17	1.2	0.2	138	4.7	101	22.4	10.6	32.8	4.32	75.9	24.5	32.3	9.4	16.1	65.1	9.1	9.4	0.3	384
02_107_0518	9.7	0.9	0.96	1.37	0.2	139	4.4	103	17	9.8	35.2	5.58	63.1	17.6	27.8	17.5	16.7	72.9	2.2	8.1	0.1	442
02_135_0925	10	0.95	1.05	3.1	0.2	132	4.6	101	11.8	9.3	29.5	3.76	78.5	24.7	31.5	25.9	47.2	42.4	3.9	6.5	0	534
02_149_3110	11.6	1.1	4.3	0.43	0.2	132	4	91	15.7	9	30.7	6.47	47.4	13.9	29.3	17.9	29.9	50.5	10.6	8.9	0.1	723
03_020_2084	9.9	0.9	0.74	11.62	1	139	4.3	101	17.5	8.6	29.1	4.43	65.7	19.4	29.6	13.3	24	54.8	9.1	11.2	0.9	592
03_023_2171	10.3	0.98	0.55	1.29	0.2	129	4.4	91	20	9.3	32.9	4.9	67.1	19	28.3	13.7	36.1	54	1.8	8	0.1	947
03_025_1105	10.4	0.98	0.92	1.35	0.2	131	3.7	93	19	9.4	32	6.24	51.1	15.1	29.4	15.2	19.2	52.1	19.8	8.4	0.5	263
03_031_2718	10.2	0.95	0.72	1.65	0.1	136	4.5	97	18.2	11.1	35.6	5.45	65.3	20.4	31.2	9.7	31.6	57.2	3.4	7.4	0.4	466
03_046_0691	9	0.85	0.45	1.24	0.2	133	4	100	18.6	9.6	31.7	4.9	64.7	19.6	30.3	14.2	26.7		3.3	9.4	0.3	401
03_046_2224	10.2	0.97	0.69	1.83	0.3	139	4.2	100	18.2	8.7	29.3	4.08	71.8	21.3	29.7	11.6	35.5	46.7	10	6.1	0.1	469
03_064_2303	11.6	1.1	0.6	1.51	0.2	135	4.1	105	13.7	11.1	33.1	4.5	73.6	24.7	33.5	11.9	25.8	58.8	7.8	7.3	0.3	498
03_075_0575	9.1	0.9	0.38	1	0.2	137	4.6	61	19.6	100	32.1	4.72	68	31.2	31.2	21.7	22.5		14.9	5.5	0.2	583
03_122_2377	10.4	0.99	0.52	5.36	0.2	11.1	37	5.37	68.9	11.1	37	5.37	68.9	20.7	30	20.5	28	59.1	7.5	5.3	0.1	575

## Sheet: Table S3A
Table S3 - Bacterial composition of duodenal aspirates
(A) Sample metadata
PID	Sample ID	Number of Reads	Index
01_010_1953	1640039	203571	TACGGTATGTCTG
01_027_2757	1640056	330691	TTCAGCGCCCTTA
01_054_1376	1640030	193555	CGCATGAGGATCA
02_037_1224	1640033	310296	ACATAACGCCGTA
02_073_0644	1640022	367215	TATGTGGCCCAAT
02_085_1929	1640054	240642	AGGGACGATAATG
02_087_1414	1640052	334318	TGATCAGAAGAGC
02_107_1744	1640038	297853	CGTCTGGTTCCTA
02_135_0205	1640003	93268	GGTGGAATAGAGC
02_135_1207	1640016	238769	CTATACCACGGAT
02_145_0164	1640007	335247	ATAGCGGTCTGGA
02_151_2857	1640060	261633	CGTGGTTAGCATG
03_001_1022	1640034	341077	ACCTGGGCATTAG
03_007_0361	1640006	69276	GACTCACTCAATC
03_025_2409	1640048	371255	ACGTAAATCGCCG
03_039_2102	1640035	87427	CGGACGTTCATAT
03_046_2190	1640045	428924	ATACACGTGGCGT
01_027_0823	1640019	305240	TGCTGCTTAACAC
02_037_1130	1640023	309450	GGATGTAAGTAGC
02_182_1058	1640015	190920	AATACCGCTTTGC
03_037_0958	1640014	360804	TACGTAGTTTCGC
01_020_2642	1640050	372419	GGTGAAGATACAG
01_027_0171	1640024	261453	CCTACTGTGCCTA
01_029_0976	1640011	414818	AATTAGGCAGAGC
01_039_2788	1640061	448326	GTCCAGTAATGCA
01_040_1388	1640018	429669	TAGACTGTACTCG
02_021_1186	1640025	134165	GACGAGTCAGTCT
02_037_1665	1640041	123319	CACCACGGAAACA
02_055_0529	1640021	358237	GCTGGGTCATATG
02_085_0916	1640012	174842	GTCTCATGTAGGC
02_086_2966	1640064	407838	AGCTATCCACGAT
02_107_0518	1640020	422331	GCAAAGCAAAGTC
02_135_0925	1640017	302978	TGACTTTGTGTGC
02_149_3110	1640059	294876	AGTTAGTGCGTCT
03_020_2084	1640029	254605	CCTATCCTTGGCT
03_023_2171	1640046	401218	ATATCGCTACTGC
03_025_1105	1640028	310453	GTTTCTAGAGCTC
03_031_2718	1640049	167126	GCCGAGATTGGTA
03_046_0691	1640008	485952	TCCGTACCATAAG
03_046_2224	1640047	158481	GTGTTGCAGCATG
03_064_2303	1640040	86458	CACGTCGATGGAT
03_075_0575	1640009	239775	AGCGATGCCTTAT
03_122_2377	1640055	142158	TGCGCTTGGATAT

## Sheet: Table S3B
Table S3 - Bacterial composition of duodenal aspirates
(B) ASV sequences and taxomony assigments
ASV ID	ASV sequence	Taxomony
ASV1	TACGTAGGTCCCGAGCGTTGTCCGGATTTATTGGGCGTAAAGCGAGCGCAGGCGGTTAGATAAGTCTGAAGTTAAAGGCTGTGGCTTAACCATAGTACGCTTTGGAAACTGTTTAACTTGAGTGCAAGAGGGGAGAGTGGAATTCCATGTGTAGCGGTGAAATGCGTAGATATATGGAGGAACACCGGTGGCGAAAGCGGCTCTCTGGCTTGTAACTGACGCTGAGGCTCGAAAGCGTGGGGAGCAAACAGG	Streptococcus anginosus/cristatus/gordonii/infantis/mitis/oralis/pneumoniae/ pseudopneumoniae/sanguinis/timonensis
ASV2	TACGTAGGTCCCGAGCGTTGTCCGGATTTATTGGGCGTAAAGCGAGCGCAGGCGGTTTGATAAGTCTGAAGTTAAAGGCTGTGGCTCAACCATAGTTCGCTTTGGAAACTGTCAAACTTGAGTGCAGAAGGGGAGAGTGGAATTCCATGTGTAGCGGTGAAATGCGTAGATATATGGAGGAACACCGGTGGCGAAAGCGGCTCTCTGGTCTGTAACTGACGCTGAGGCTCGAAAGCGTGGGGAGCGAACAGG	Streptococcus sp.
ASV5	TACGTAGGTGGCAAGCGTTGTCCGGAATTATTGGGCGTAAAGCGCGCGCAGGTGGTTTAATAAGTCTGATGTGAAAGCCCACGGCTCAACCGTGGAGGGTCATTGGAAACTGTTAAACTTGAGTGCAGGAGAGAAAAGTGGAATTCCTAGTGTAGCGGTGAAATGCGTAGAGATTAGGAGGAACACCAGTGGCGAAGGCGGCTTTTTGGCCTGTAACTGACACTGAGGCGCGAAAGCGTGGGGAGCAAACAGG	Gemella haemolysans/morbillorum/parahaemolysans/sanguinis/taiwanensis
ASV6	TACGTAGGTCCCGAGCGTTATCCGGATTTATTGGGCGTAAAGCGAGCGCAGGCGGTTAGATAAGTCTGAAGTTAAAGGCTGTGGCTTAACCATAGTACGCTTTGGAAACTGTTTAACTTGAGTGCAAGAGGGGAGAGTGGAATTCCATGTGTAGCGGTGAAATGCGTAGATATATGGAGGAACACCGGTGGCGAAAGCGGCTCTCTGGCTTGTAACTGACGCTGAGGCTCGAAAGCGTGGGGAGCAAACAGG	Streptococcus australis/infantis/lactarius/mitis/oralis/peroris/sanguinis
ASV7	TACGTAGGTCCCGAGCGTTATCCGGATTTATTGGGCGTAAAGCGAGCGCAGGCGGTTAGATAAGTCTGAAGTTAAAGGCTGTGGCTTAACCATAGTACGCTTTGGAAACTGTTTAACTTGAGTGCAGAAGGGGAGAGTGGAATTCCATGTGTAGCGGTGAAATGCGTAGATATATGGAGGAACACCGGTGGCGAAAGCGGCTCTCTGGTCTGTAACTGACGCTGAGGCTCGAAAGCGTGGGGAGCAAACAGG	Streptococcus australis/mitis/oralis/parasanguinis/pneumoniae/rubneri/sanguinis
ASV9	TACGTAGGTGGCAAGCGTTGTCCGGATTTATTGGGCGTAAAGCGAGCGCAGGCGGTCAATTAAGTCTGATGTGAAAGCCCCCGGCTCAACCGGGGAGGGTCATTGGAAACTGGTTGACTTGAGTGCAGAAGAGGAGAGTGGAATTCCATGTGTAGCGGTGAAATGCGTAGATATATGGAGGAACACCAGTGGCGAAGGCGACTCTCTGGTCTGTAACTGACGCTGAGGCTCGAAAGCGTGGGTAGCAAACAGG	Granulicatella elegans
ASV10	TACGTAGGTGGCAAGCGTTGTCCGGATTTATTGGGCGTAAAGCGAGCGCAGGCGGTTCCTTAAGTCTGATGTGAAAGCCCCCGGCTCAACCGGGGAGGGTCATTGGAAACTGGGGAACTTGAGTGCAGAAGAGGAGAGTGGAATTCCATGTGTAGCGGTGAAATGCGTAGATATATGGAGGAACACCAGTGGCGAAGGCGACTCTCTGGTCTGTAACTGACGCTGAGGCTCGAAAGCGTGGGTAGCAAACAGG	Granulicatella adiacens/para-adiacens
ASV11	TACGTAGGTCCCGAGCGTTGTCCGGATTTATTGGGCGTAAAGCGAGCGCAGGCGGTTAGATAAGTCTGAAGTTAAAGGCTGTGGCTTAACCATAGTAGGCTTTGGAAACTGTTTAACTTGAGTGCAAGAGGGGAGAGTGGAATTCCATGTGTAGCGGTGAAATGCGTAGATATATGGAGGAACACCGGTGGCGAAAGCGGCTCTCTGGCTTGTAACTGACGCTGAGGCTCGAAAGCGTGGGGAGCAAACAGG	Streptococcus mitis/phage/pneumoniae/pseudopneumoniae
ASV12	TACGGAGGGTGCGAGCGTTAATCGGAATAACTGGGCGTAAAGGGCACGCAGGCGGTTATTTAAGTGAGGTGTGAAAGCCCCGGGCTTAACCTGGGAATTGCATTTCAGACTGGGTAACTAGAGTACTTTAGGGAGGGGTAGAATTCCACGTGTAGCGGTGAAATGCGTAGAGATGTGGAGGAATACCGAAGGCGAAGGCAGCCCCTTGGGAATGTACTGACGCTCATGTGCGAAAGCGTGGGGAGCAAACAGG	Haemophilus haemolyticus/influenzae/parainfluenzae
ASV13	TACGTAGGTCCCGAGCGTTGTCCGGATTTATTGGGCGTAAAGCGAGCGCAGGCGGTTAGATAAGTCTGAAGTTAAAGGCTGTGGCTTAACCATAGTATGCTTTGGAAACTGTTTAACTTGAGTGCAGAAGGGGAGAGTGGAATTCCATGTGTAGCGGTGAAATGCGTAGATATATGGAGGAACACCGGTGGCGAAAGCGGCTCTCTGGTCTGTAACTGACGCTGAGGCTCGAAAGCGTGGGGAGCAAACAGG	Streptococcus cristatus/sanguinis
ASV14	TACGTAGGGTGCGAGCGTTAATCGGAATTACTGGGCGTAAAGCGAGCGCAGACGGTTACTTAAGCAGGATGTGAAATCCCCGGGCTCAACCTGGGAACTGCGTTCTGAACTGGGTGACTAGAGTGTGTCAGAGGGAGGTAGAATTCCACGTGTAGCAGTGAAATGCGTAGAGATGTGGAGGAATACCGATGGCGAAGGCAGCCTCCTGGGATAACACTGACGTTCATGCTCGAAAGCGTGGGTAGCAAACAGG	Neisseria cinerea/flavescens/lactamica/meningitidis/mucosa/perflava/sicca/subflava
ASV15	TACAGAGGGTGCAAGCGTTAATCGGAATTACTGGGCGTAAAGCGCGCGTAGGTGGTTATTTAAGTCAGATGTGAAAGCCCCGGGCTTAACCTGGGAACTGCATCTGATACTGGATAACTAGAGTAGGTGAGAGGGGAGTAGAATTCCAGGTGTAGCGGTGAAATGCGTAGAGATCTGGAGGAATACCGATGGCGAAGGCAGCTCCCTGGCATCATACTGACACTGAGGTGCGAAAGCGTGGGTAGCAAACAGG	Moraxella catarrhalis/nonliquefaciens
ASV16	TACGTAGGGCGCGAGCGTTGTCCGGAATTATTGGGCGTAAAGAGCTTGTAGGCGGTTTGTCGCGTCTGCTGTGAAAGGCCGGGGCTTAACCCCGTGTATTGCAGTGGGTACGGGCAGACTAGAGTGCAGTAGGGGAGACTGGAACTCCTGGTGTAGCGGTGGAATGCGCAGATATCAGGAAGAACACCGATGGCGAAGGCAGGTCTCTGGGCTGTAACTGACGCTGAGAAGCGAAAGCATGGGGAGCGAACAGG	Rothia mucilaginosa
ASV18	TACGTAGGTCCCGAGCGTTGTCCGGATTTATTGGGCGTAAAGCGAGCGCAGGCGGTTTGATAAGTCTGAAGTTAAAGGCTGTGGCTCAACCATAGTTCGCTTTGGAAACTGTCAAACTTGAGTGCAGAAGGGGAGAGTGGAATTCCATGTGTAGCGGTGAAATGCGTAGATATATGGAGGAACACCGGTGGCGAAAGCGGCTCTCTGGCTTGTAACTGACGCTGAGGCTCGAAAGCGTGGGGAGCAAACAGG	Streptococcus sp.
ASV19	TACGGAGGGTGCGAGCGTTAATCGGAATAACTGGGCGTAAAGGGCACGCAGGCGGTGACTTAAGTGAGGTGTGAAAGCCCCGGGCTTAACCTGGGAATTGCATTTCATACTGGGTCGCTAGAGTACTTTAGGGAGGGGTAGAATTCCACGTGTAGCGGTGAAATGCGTAGAGATGTGGAGGAATACCGAAGGCGAAGGCAGCCCCTTGGGAATGTACTGACGCTCATGTGCGAAAGCGTGGGGAGCAAACAGG	Haemophilus sp.
ASV20	TACGTAGGTCCCGAGCGTTGTCCGGATTTATTGGGCGTAAAGCGAGCGCAGGCGGTTAGATAAGTCTGAAGTTAAAGGCTGTGGCTTAACCATAGTACGCTTTGGAAACTGTTTAACTTGAGTGCAGAAGGGGAGAGTGGAATTCCATGTGTAGCGGTGAAATGCGTAGATATATGGAGGAACACCGGTGGCGAAAGCGGCTCTCTGGTCTGTAACTGACGCTGAGGCTCGAAAGCGTGGGGAGCAAACAGG	Streptococcus cristatus/sinensis
ASV21	TACGGAGGGTGCGAGCGTTAATCGGAATAACTGGGCGTAAAGGGCACGCAGGCGGTTATTTAAGTGAGGTGTGAAAGCCCTGGGCTTAACCTAGGAATTGCATTTCAGACTGGGTAACTAGAGTACTTTAGGGAGGGGTAGAATTCCACGTGTAGCGGTGAAATGCGTAGAGATGTGGAGGAATACCGAAGGCGAAGGCAGCCCCTTGGGAATGTACTGACGCTCATGTGCGAAAGCGTGGGGAGCAAACAGG	Haemophilus aegyptius/influenzae/virus
ASV22	TACGTAGGGCGCGAGCGTTGTCCGGAATTATTGGGCGTAAAGGGCTTGTAGGCGGTTGGTCGCGTCTGCCGTGAAATCCTCTGGCTTAACTGGGGGCGTGCGGTGGGTACGGGCTGACTTGAGTGCGGTAGGGGAGACTGGAACTCCTGGTGTAGCGGTGGAATGCGCAGATATCAGGAAGAACACCGGTGGCGAAGGCGGGTCTCTGGGCCGTTACTGACGCTGAGGAGCGAAAGCGTGGGGAGCGAACAGG	Actinomyces odontolyticus
ASV23	TACGTAGGGCGCGAGCGTTGTCCGGAATTATTGGGCGTAAAGAGCTTGTAGGCGGTTTGTCGCGTCTGCTGTGAAAGGCCGGGGCTTAACTCCGTGTATTGCAGTGGGTACGGGCAGACTAGAGTGCAGTAGGGGAGACTGGAACTCCTGGTGTAGCGGTGGAATGCGCAGATATCAGGAAGAACACCGATGGCGAAGGCAGGTCTCTGGGCTGTAACTGACGCTGAGAAGCGAAAGCATGGGGAGCGAACAGG	Rothia sp.
ASV24	TACGGGGGGTGCGAGCGTTAATCGGAATAACTGGGCGTAAAGGGCACGCAGGCGGTGACTTAAGTGAGATGTGAAAGCCCCGAGCTTAACTTGGGAATTGCATTTCATACTGGGTCGCTAGAGTACTTTAGGGAGGGGTAGAATTCCACGTGTAGCGGTGAAATGCGTAGAGATGTGGAGGAATACCGAAGGCGAAGGCAGCCCCTTGGGAATGTACTGACGCTCATGTGCGAAAGCGTGGGGAGCAAACAGG	Actinobacillus sp.
ASV25	TACGTAGGTCCCGAGCGTTGTCCGGATTTATTGGGCGTAAAGCGAGCGCAGGCGGTTTGATAAGTCTGAAGTTAAAGGCTGTGGCTCAACCATAGTTCGCTTTGGAAACTGTCAAACTTGAGTGCAGAAGGGGAGAGTGGAATTCCATGTGTAGCGGTGAAATGCGTAGATATATGGAGGAACACCGGTGGCGAAAGCGGCTCTCTGGTCTGTAACTGACGCTGAGGCTCGAAAGCGTGGGGAGCAAACAGG	Streptococcus sp.
ASV26	TACGTAGGTCCCGAGCGTTGTCCGGATTTATTGGGCGTAAAGCGAGCGCAGGCGGTTAGATAAGTCTGAAGTTAAAGGCTGTGGCTTAACCATAGTACGCTTTGGAAACTGTTTAACTTGAGTGCAAGAGGGGAGAGTGGAATTCCATGTGTAGCGGTGAAATGCGTAGATATATGGAGGAACACCGGTGGCGAAAGCGGCTCTCTGGTCTGTAACTGACGCTGAGGCTCGAAAGCGTGGGGAGCGAACAGG	Streptococcus sp.
ASV27	TACGTAGGGCGCGAGCGTTGTCCGGAATTATTGGGCGTAAAGAGCTCGTAGGCGGCTGGTCGCGTCTGTCGTGAAATCCTCTGGCTTAACTGGGGGCTTGCGGTGGGTACGGGCCGGCTTGAGTGCGGTAGGGGAGACTGGAACTCCTGGTGTAGCGGTGGAATGCGCAGATATCAGGAAGAACACCGGTGGCGAAGGCGGGTCTCTGGGCCGTTACTGACGCTGAGGAGCGAAAGCGTGGGGAGCGAACAGG	Actinomyces naeslundii/oris/viscosus
ASV28	TACGTAGGGTGCAAGCGTTGTCCGGAATTACTGGGCGTAAAGAGCTCGTAGGTGGTTTGTCACGTCGTCTGTGAAATTCCACAGCTTAACTGTGGGCGTGCAGGCGATACGGGCTGACTTGAGTACTGTAGGGGTAACTGGAATTCCTGGTGTAGCGGTGAAATGCGCAGATATCAGGAGGAACACCGATGGCGAAGGCAGGTTACTGGGCAGTTACTGACGCTGAGGAGCGAAAGCATGGGTAGCAAACAGG	Corynebacterium aurimucosum/jeikeium/propinquum/pseudodiphtheriticum
ASV29	TACGGAAGGTCCAGGCGTTATCCGGATTTATTGGGTTTAAAGGGAGCGTAGGCTGGAGATTAAGTGTGTTGTGAAATGTAGACGCTCAACGTCTGAATTGCAGCGCATACTGGTTTCCTTGAGTACGCACAACGTTGGCGGAATTCGTCGTGTAGCGGTGAAATGCTTAGATATGACGAAGAACTCCGATTGCGAAGGCAGCTGACGGGAGCGCAACTGACGCTTAAGCTCGAAGGTGCGGGTATCAAACAGG	Prevotella melaninogenica
ASV30	TACGTAGGTCCCAAGCGTTGTCCGGATTTATTGGGCGTAAAGCGAGCGCAGGCGGTTAGATAAGTCTGAAGTTAAAGGCTGTGGCTTAACCATAGTACGCTTTGGAAACTGTTTAACTTGAGTGCAAGAGGGGAGAGTGGAATTCCATGTGTAGCGGTGAAATGCGTAGATATATGGAGGAACACCGGTGGCGAAAGCGGCTCTCTGGCTTGTAACTGACGCTGAGGCTCGAAAGCGTGGGGAGCAAACAGG	Streptococcus sp.
ASV31	TACGTAGGGCGCGAGCGTTGTCCGGAATTATTGGGCGTAAAGAGCTTGTAGGCGGTTTGTCGCGTCTGCTGTGAAAGGCCGGGGCTTAACCCCGTGTATTGCAGTGGGTACGGGCAGACTAGAGTGCAGTAGGGGAGACTGGAATTCCTGGTGTAGCGGTGGAATGCGCAGATATCAGGAGGAACACCGATGGCGAAGGCAGGTCTCTGGGCTGTAACTGACGCTGAGAAGCGAAAGCATGGGGAGCGAACAGG	Rothia mucilaginosa
ASV32	TACGTAGGTGGCGAGCGTTGTCCGGATTTATTGGGCGTAAAGGGAGTGTAGGCGGTCTTTTAAGTCTGATGTGAAAGCCCACGGCTCAACCGTGGAGGGTCATTGGAAACTGGGAGACTTGAGTGCAGAAGAGGAGAGCGGAATTCCATGTGTAGCGGTGAAATGCGTAGATATATGGAGGAACACCAGTGGCGAAGGCGGCTCTCTGGTCTGTAACTGACGCTGAGGCTCGAAAGCGTGGGGAGCAAACAGG	Abiotrophia defectiva
ASV33	TACGTAGGTCCCGAGCGTTGTCCGGATTTATTGGGCGTAAAGCGAGCGCAGGCGGTTAGATAAGTCTGAAGTTAAAGGCTGTGGCTCAACCATAGTTCGCTTTGGAAACTGTCAAACTTGAGTGCAGAAGGGGAGAGTGGAATTCCATGTGTAGCGGTGAAATGCGTAGATATATGGAGGAACACCGGTGGCGAAAGCGGCTCTCTGGTCTGTAACTGACGCTGAGGCTCGAAAGCGTGGGGAGCGAACAGG	Streptococcus sp.
ASV34	TACGTAGGTCCCGAGCGTTGTCCGGATTTATTGGGCGTAAAGCGAGCGCAGGCGGTTAGATAAGTCTGAAGTTAAAGGCAGTGGCTCAACCATTGTAGGCTTTGGAAACTGTTTAACTTGAGTGCAGAAGGGGAGAGTGGAATTCCATGTGTAGCGGTGAAATGCGTAGATATATGGAGGAACACCGGTGGCGAAAGCGGCTCTCTGGTCTGTAACTGACGCTGAGGCTCGAAAGCGTGGGGAGCGAACAGG	Streptococcus anginosus/intermedius
ASV35	TACGTAGGTCCCGAGCGTTGTCCGGATTTATTGGGCGTAAAGCGAGCGCAGGCGGTTTGATAAGTCTGAAGTTAAAGGCTGTGGCTTAACCATAGTACGCTTTGGAAACTGTTTAACTTGAGTGCAAGAGGGGAGAGTGGAATTCCATGTGTAGCGGTGAAATGCGTAGATATATGGAGGAACACCGGTGGCGAAAGCGGCTCTCTGGCTTGTAACTGACGCTGAGGCTCGAAAGCGTGGGGAGCAAACAGG	Streptococcus sp.
ASV36	TACGGGGGGTGCGAGCGTTAATCGGAATAACTGGGCGTAAAGGGCACGCAGGCGGTGACTTAAGTGAGATGTGAAAGCCCCGGGCTTAACCTGGGAATTGCATTTCATACTGGGTCGCTAGAGTACTTTAGGGAGGGGTAGAATTCCACGTGTAGCGGTGAAATGCGTAGAGATGTGGAGGAATACCGAAGGCGAAGGCAGCCCCTTGGGAATGTACTGACGCTCATGTGCGAAAGCGTGGGGAGCAAACAGG	Haemophilus sputorum
ASV38	TACGTAGGTCCCGAGCGTTGTCCGGATTTATTGGGCGTAAAGCGAGCGCAGGCGGTTAGATAAGTCTGAAGTTAAAGGCTGTGGCTTAACCATAGTACGCTTTGGAAACTGTTTAACTTGAGTGCAAGAGGGGAGAGTGGAATTCCATGTGTAGCGGTGAAATGCGTAGATATATGGAGGAACACCGGTGGCGAAAGCGGCTCTCTGGTCTGTAACTGACGCTGAGGCTCGAAAGCGTGGGGAGCAAACAGG	Streptococcus sp.
ASV39	TACGGAAGGTCCAGGCGTTATCCGGATTTATTGGGTTTAAAGGGTGCGTAGGCCGTTTGATAAGCGTGCTGTGAAATATAGTGGCTCAACCTCTATCGTGCAGCGCGAACTGTTGAACTTGAGTGCGTAGTAGGTAGGCGGAATTCGTGGTGTAGCGGTGAAATGCTTAGATATCACGAAGAACTCCGATTGCGAAGGCAGCTTACCGTAACGTTACTGACGCTTAAGCACGAAGGTGCGGGTATCGAACAGG	Prevotella nanceiensis
ASV40	TACGTAGGTCCCGAGCGTTATCCGGATTTATTGGGCGTAAAGCGAGCGCAGGCGGTTAGATAAGTCTGAAGTTAAAGGCTGTGGCTTAACCATAGTACGCTTTGGAAACTGTTTAACTTGAGTGCAGAAGGGGAGAGTGGAATTCCATGTGTAGCGGTGAAATGCGTAGATATATGGAGGAACACCGGTGGCGAAAGCGGCTCTCTGGCTTGTAACTGACGCTGAGGCTCGAAAGCGTGGGGAGCAAACAGG	Streptococcus sp.
ASV41	TACGTAGGTGACAAGCGTTGTCCGGATTTATTGGGCGTAAAGGGAGCGCAGGCGGTCTGTTTAGTCTAATGTGAAAGCCCACGGCTTAACCGTGGAACGGCATTGGAAACTGACAGACTTGAATGTAGAAGAGGAAAATGGAATTCCAAGTGTAGCGGTGGAATGCGTAGATATTTGGAGGAACACCAGTGGCGAAGGCGATTTTCTGGTCTAACATTGACGCTGAGGCTCGAAAGCGTGGGGAGCGAACAGG	Dolosigranulum pigrum
ASV42	TACGGAGGGTGCAAGCGTTATCCGGACTTATTGGGTTTAAAGGGTCCGTAGGCGGGTTATTAAGTCAGTGGTGAAATCTCATAGCTCAACTATGAAACTGCCATTGATACTGATAGTCTTGAGTATATTTGAAGTAGCTGGAATAAGTAGTGTAGCGGTGAAATGCATAGATATTACTTAGAACACCAATAGCGAAGGCAGGTTACTAAGATATTACTGACGCTGAGGGACGAGAGCGTAGGGAGCGAACAGG	Bergeyella sp.
ASV43	TACGTATGTCGCGAGCGTTATCCGGAATTATTGGGCATAAAGGGCATCTAGGCGGCCTGGTAAGTCTGGGGTGAAAACTTGCGGCTCAACCGCAAGCCTGCCCTGGAAACTACGAGGCTAGAGTGCTGGAGAGGTGGACGGAACTGCACGAGTAGAGGTGAAATTCGTAGATATGTGCAGGAATGCCGATGATGAAGATAGTTCACTGGACGGCAACTGACGCTGAAGTGCGAAAGCTAGGGGAGCGAACAGG	Leptotrichia sp.
ASV44	TACGGAAGGTCCAGGCGTTATCCGGATTTATTGGGTTTAAAGGGAGCGTAGGCGGATTATTAAGTCAGTGGTGAAAGACGGTGGCTCAACCATCGTTAGCCATTGAAACTGGTAGTCTTGAGTGCAGACAGGGATGCTGGAACTCGTGGTGTAGCGGTGAAATGCTTAGATATCACGATGAACTCCGATCGCGAAGGCAGGTGTCCGGGCTGCAACTGACGCTGAGGCTCGAAAGTGTGGGTATCAAACAGG	Alloprevotella sp.
ASV46	TACGTAGGTCCCGAGCGTTGTCCGGATTTATTGGGCGTAAAGCGAGCGCAGGCGGCTAGATAAGTCTGAAGTTAAAGGCTGTGGCTTAACCATAGTACGCTTTGGAAACTGTTTAACTTGAGTGCAAGAGGGGAGAGTGGAATTCCATGTGTAGCGGTGAAATGCGTAGATATATGGAGGAACACCGGTGGCGAAAGCGGCTCTCTGGCTTGTAACTGACGCTGAGGCTCGAAAGCGTGGGTAGCAAACAGG	Streptococcus sp.
ASV47	TACGTAGGTCCCAAGCGTTATCCGGATTTATTGGGCGTAAAGCGAGCGCAGGCGGTTAGATAAGTCTGAAGTTAAAGGCTGTGGCTTAACCATAGTACGCTTTGGAAACTGTTTAACTTGAGTGCAAGAGGGGAGAGTGGAATTCCATGTGTAGCGGTGAAATGCGTAGATATATGGAGGAACACCGGTGGCGAAAGCGGCTCTCTGGCTTGTAACTGACGCTGAGGCTCGAAAGCGTGGGGAGCAAACAGG	Streptococcus peroris
ASV49	TACGTAGGTGGCAAGCGTTGTCCGGATTTATTGGGCGTAAAGCGAGCGCAGGCGGTTAGATAAGTCTGAAGTTAAAGGCTGTGGCTTAACCATAGTACGCTTTGGAAACTGTTTAACTTGAGTGCAAGAGGGGAGAGTGGAATTCCATGTGTAGCGGTGAAATGCGTAGATATATGGAGGAACACCGGTGGCGAAAGCGGCTCTCTGGCTTGTAACTGACGCTGAGGCTCGAAAGCGTGGGGAGCAAACAGG	Streptococcus sp.
ASV50	TACGTAGGTCCCGAGCGTTGTCCGGATTTATTGGGCGTAAAGCGAGCGCAGGCGGTTAGATAAGTCTGAAGTTAAAGGCTGTGGCTTAACCATAGTACGCTTTGGAAACTGTTTAACTTGAGTGCAGAAGGGGAGAGTGGAATTCCATGTGTAGCGGTGAAATGCGTAGATATATGGAGGAACACCGGTGGCGAAAGCGGCTCTCTGGTCTGTAACTGACGCTGAGGCTCGAAAGCGTGGGGAGCGAACAGG	Streptococcus cristatus/gordonii/himalayensis/mitis/sanguinis
ASV51	TACGTATGTCGCGAGCGTTATCCGGAATTATTGGGCATAAAGGGCATCTAGGCGGTTATGCAAGTCAGGGGTGAAAACTTACGGCTCAACCGTGAGCTTGCCTTTGAAACTGTGTGACTAGAGTACTGGAGAGGTGGGCGGAACTACACGAGTAGAGGTGAAATTCGTAGATATGTGTAGGAATGCCGATGATGAAGATAGCTCACTGGACAGAAACTGACGCTGAAGTGCGAAAGCTAGGGGAGCGAACAGG	Leptotrichia sp.
ASV52	TACGTAGGGTGCAAGCGTTGTCCGGATTTACTGGGCGTAAAGAGCTCGTAGGTGGTGTGTCGCGTCGTCTGTGAAATTCCGGGGCTTAACTCCGGGCGTGCAGGCGATACGGGCACGACTAGAGTGCTGTAGGGGTAACTGGAATTCCTGGTGTAGCGGTGAAATGCGCAGATATCAGGAGGAACACCGATGGCGAAGGCAGGTTACTGGGCAGTTACTGACGCTGAGGAGCGAAAGCATGGGGAGCGAACAGG	Corynebacterium durum
ASV53	TACGGAAGGTCCAGGCGTTATCCGGATTTATTGGGTTTAAAGGGAGCGTAGGCGGATTGTTAAGTCAGCGGTTAAAGGGTGTGGCTCAACCATACATTGCCGTTGAAACTGGCGATCTTGAGTGCAGACAGGGATGCCGGAATTCGTGGTGTAGCGGTGAAATGCTTAGATATCACGAAGAACTCCGATCGCGAAGGCAGGTGTCCGGGCTGCAACTGACGCTGAGGCTCGAAAGTGTGGGTATCAAACAGG	Alloprevotella sp.
ASV54	TACGTAGGTGGCAAGCGTTGTCCGGAATTATTGGGCGTAAAGCGCGCGCAGGCGGATTGGTCAGTCTGTCTTAAAAGTTCGGGGCTTAACCCCGTGATGGGATGGAAACTGCCAATCTAGAGTATCGGAGAGGAAAGTGGAATTCCTAGTGTAGCGGTGAAATGCGTAGATATTAGGAAGAACACCAGTGGCGAAGGCGACTTTCTGGACGAAAACTGACGCTGAGGCGCGAAAGCCAGGGGAGCGAACGGG	Veillonella atypica/dispar
ASV55	TACGGAGGGTGCGAGCGTTAATCGGAATAACTGGGCGTAAAGGGCACGCAGGCGGTTATTTAAGTGAGGTGTGAAAGCCCCGGGCTTAACCTGGGAATAGCATTTCAGACTGGGTAACTAGAGTACTTTAGGGAGGGGTAGAATTCCACGTGTAGCGGTGAAATGCGTAGAGATGTGGAGGAATACCGAAGGCGAAGGCAGCCCCTTGGGAATGTACTGACGCTCATGTGCGAAAGCGTGGGGAGCAAACAGG	Haemophilus haemolyticus/influenzae
ASV56	TACGTAGGTCCCGAGCGTTATCCGGATTTATTGGGCGTAAAGCGAGCGCAGGCGGTTAGATAAGTCTGAAGTTAAAGGCTGTGGCTCAACCATAGTTCGCTTTGGAAACTGTCAAACTTGAGTGCAGAAGGGGAGAGTGGAATTCCATGTGTAGCGGTGAAATGCGTAGATATATGGAGGAACACCGGTGGCGAAAGCGGCTCTCTGGTCTGTAACTGACGCTGAGGCTCGAAAGCGTGGGGAGCGAACAGG	Streptococcus sp.
ASV57	TACGTAGGGGGCAAGCGTTATCCGGATTCATTGGGCGTAAAGCGCTCGTAGGCGGTCTGTTTGGTCGGGAGTTAAATCCGGGGGCTCAACCCCCGCTCGCTCCCGATACCGGCAGACTTGAGTTTGGTAGGGGAAGGTGGAATTCCTAGTGTAGCGGTGGAATGCGCAGATATTAGGAAGAACACCAGTGGCGAAGGCGGCCTTCTGGGCCATAACTGACGCTGAGGAGCGAAAGCTAGGGGAGCAAACAGG	Atopobium sp.
ASV58	TACGTAGGTCCCGAGCGTTATCCGGATTTATTGGGCGTAAAGCGAGCGCAGGCGGTTAGATAAGTCTGAAGTTAAAGGCTGTGGCTTAACCATAGTACGCTTTGGAAACTGTTTAACTTGAGTGCAGAAGGGGAGAGTGGAATTCCATGTGTAGCGGTGAAATGCGTAGATATATGGAGGAACACCGGTGGCGAAAGCGGCTCTCTGGTCTGTAACTGACGCTGAGGCTCGAAAGCGTGGGGAGCGAACAGG	Streptococcus sp.
ASV59	TACGTAGGTCCCGAGCGTTGTCCGGATTTATTGGGCGTAAAGCGAGCGCAGGCGGTTAGATAAGTCTGAAGTTAAAGGCTGTGGCTTAACCATAGTACGCTTTGGAAACTGTTTAACTTGAGTGCAAGAGGGGAGAGTGGAATTCCATGTGTAGCGGTGAAATGCGTAGATATATGGAGGAACACCAGTGGCGAAGGCGACTCTCTGGTCTGTAACTGACGCTGAGGCTCGAAAGCGTGGGTAGCAAACAGG	Lactobacillales sp.
ASV60	TACGTAGGGCGCGAGCGTTGTCCGGAATTATTGGGCGTAAAGAGCTTGTAGGCGGTTTGTCGCGTCTGCTGTGAAAGGCCGGGGCTTAACTCCGTGTATTGCAGTGGGTACGGGCAGACTAGAGTGCAGTAGGGGAGACTGGAATTCCTGGTGTAGCGGTGGAATGCGCAGATATCAGGAGGAACACCGATGGCGAAGGCAGGTCTCTGGGCTGTAACTGACGCTGAGAAGCGAAAGCATGGGGAGCGAACAGG	Rothia mucilaginosa
ASV62	TACGTAGGTGGCAAGCGTTGTCCGGATTTATTGGGCGTAAAGCGAGCGCAGGCGGTCAATTAAGTCTGATGTGAAAGCCCCCGGCTCAACTGGGGAGGGTCATTGGAAACTGGTTGACTTGAGTGCAGAAGAGGAGAGTGGAATTCCATGTGTAGCGGTGAAATGCGTAGATATATGGAGGAACACCAGTGGCGAAGGCGACTCTCTGGTCTGTAACTGACGCTGAGGCTCGAAAGCGTGGGTAGCAAACAGG	Granulicatella sp.
ASV63	TACGTAGGTCCCGAGCGTTATCCGGATTTATTGGGCGTAAAGCGAGCGCAGGCGGTTAGATAAGTCTGAAGTTAAAGGCTGTGGCTTAACCATAGTACGCTTTGGAAACTGTTTAACTTGAGTGCAAGAGGGGAGAGTGGAATTCCATGTGTAGCGGTGAAATGCGTAGATATATGGAGGAACACCGGTGGCGAAAGCGGCTCTCTGGTCTGTAACTGACGCTGAGGCTCGAAAGCGTGGGGAGCGAACAGG	Streptococcus sp.
ASV64	TACGTATGTCGCAAGCGTTATCCGGAATTATTGGGCTTAAAGGGCATCTAGGCGGTTTTTCAAGTCAGGGGTGAAAACTTATGGCTCAACTATAAGCTTGCCTTTGAAACTGAAAGACTAGAGTACTGGAAAGGTGGGTGGAACTACACGAGTAGAGGTGAAATTCGTAGATATGTGTAGGAATGCCGATGATGAAGATAACTCACTGGACAGAAACTGACGCTGAAGTGCGAAAGCTAGGGGAGCAAACAGG	Streptobacillus sp.
ASV65	TACGTAGGTCCCGAGCGTTATCCGGATTTATTGGGCGTAAAGCGAGCGCAGGCGGTTTGATAAGTCTGAAGTTAAAGGCTGTGGCTCAACCATAGTTCGCTTTGGAAACTGTCAAACTTGAGTGCAGAAGGGGAGAGTGGAATTCCATGTGTAGCGGTGAAATGCGTAGATATATGGAGGAACACCGGTGGCGAAAGCGGCTCTCTGGTCTGTAACTGACGCTGAGGCTCGAAAGCGTGGGGAGCGAACAGG	Streptococcus sp.
ASV66	TACGTATGTCGCAAGCGTTATCCGGAATTATTGGGCATAAAGGGCATCTAGGCGGATATACAAGTCAGGGGTGAAAACTTAGGGCTCAACTCAAAGCTTGCCTTTGAAACTGTATATCTAGAGTGCTGGAGAGGTGGACGGAACTACACGAGTAGAGGTGAAATTCGTAGATATGTGTAGGAATGCCGATGATGAAGATAGTCCACTGGACAGCAACTGACGCTGAAGTGCGAAAGCTAGGGGAGCGAACAGG	Leptotrichia sp.
ASV67	TACGGAAGGTCCAGGCGTTATCCGGATTTATTGGGTTTAAAGGGAGCGTAGGCGGATTGTTAAGTCAGCGGTTAAAGGGTGTGGCTCAACCATGCATTGCCGTTGAAACTGGCGATCTTGAGTGCAGACAGGGATGCCGGAATTCGTGGTGTAGCGGTGAAATGCTTAGATATCACGAAGAACTCCGATCGCGAAGGCAGGTGTCCGGGCTGCAACTGACGCTGAGGCTCGAAAGTGTGGGTATCAAACAGG	Alloprevotella sp.
ASV68	TACGGAAGGTCCGGGCGTTATCCGGATTTATTGGGTTTAAAGGGAGCGTAGGCTGGAGATTAAGTGTGTTGTGAAATGTAGACGCTCAACGTCTGACTTGCAGCGCATACTGGTTTCCTTGAGTACGCACAACGTTGGCGGAATTCGTCGTGTAGCGGTGAAATGCTTAGATATGACGAAGAACTCCGATTGCGAAGGCAGCTGACGGGAGCGCAACTGACGCTGAAGCTCGAAGGTGCGGGTATCGAACAGG	Prevotella histicola
ASV69	TACGTAGGGTGCGAGCGTTAATCGGAATTACTGGGCGTAAAGCGAGCGCAGACGGTTACTTAAGCAGGATGTGAAATCCCCGGGCTCAACCCGGGAACTGCGTTCTGAACTGGGTAACTAGAGTGTGTCAGAGGGAGGTAGAATTCCACGTGTAGCAGTGAAATGCGTAGAGATGTGGAGGAATACCGATGGCGAAGGCAGCCTCCTGGGATAACACTGACGTTCATGCTCGAAAGCGTGGGTAGCAAACAGG	Neisseria flavescens
ASV70	TACGTAGGTCCCGAGCGTTGTCCGGATTTATTGGGCGTAAAGCGAGCGCAGGCGGTTTGATAAGTCTGAAGTTAAAGGCTGTGGCTCAACCATAGTTCGCTTTGGAAACTGTTTAACTTGAGTGCAAGAGGGGAGAGTGGAATTCCATGTGTAGCGGTGAAATGCGTAGATATATGGAGGAACACCGGTGGCGAAAGCGGCTCTCTGGCTTGTAACTGACGCTGAGGCTCGAAAGCGTGGGGAGCAAACAGG	Streptococcus sp.
ASV71	TACGTAGGGGGCAAGCGTTATCCGGATTTACTGGGTGTAAAGGGAGCGCAGACGGCGAAGCAAGTCTGAAGTGAAATGCATGGGCTCAACCCATGAATTGCTTTGGAAACTGTTTGGCTTGAGTGTCGGAGGGGTAAGCGGAATTCCTAGTGTAGCGGTGAAATGCGTAGATATTAGGAGGAACACCGGAGGCGAAGGCGGCTTACTGGACGACAACTGACGTTGAGGCTCGAAGGCGTGGGGAGCAAACAGG	Lachnoanaerobaculum orale/saburreum
ASV74	TACGTAGGGCGCGAGCGTTGTCCGGAATTATTGGGCGTAAAGAGCTTGTAGGCGGTTTGTCGCGTCTGCTGTGAAAGGCCGGAGCTTAACTCCGTGTATTGCAGTGGGTACGGGCAGACTAGAGTGCAGTAGGGGAGACTGGAATTCCTGGTGTAGCGGTGGAATGCGCAGATATCAGGAGGAACACCGATGGCGAAGGCAGGTCTCTGGGCTGTAACTGACGCTGAGAAGCGAAAGCATGGGGAGCGAACAGG	Rothia mucilaginosa
ASV75	TACGTAGGTCCCGAGCGTTGTCCGGATTTATTGGGCGTAAAGCGAGCGCAGGCGGTTAGATAAGTCTGAAGTTAAAGGCTGTGGCTTAACCATAGTACGCTTTGGAAACTGTCAAACTTGAGTGCAGAAGGGGAGAGTGGAATTCCATGTGTAGCGGTGAAATGCGTAGATATATGGAGGAACACCGGTGGCGAAAGCGGCTCTCTGGTCTGTAACTGACGCTGAGGCTCGAAAGCGTGGGGAGCGAACAGG	Streptococcus sp.
ASV76	TACGTAGGGTGCGAGCGTTGTCCGGAATTATTGGGCGTAAAGGGCTTGTAGGCGGTTTGTCGCGTCTGCCGTGAAATCCTCTGGCTTAACTGGGGGCGTGCGGTGGGTACGGGCAGGCTTGAGTGCGGTAGGGGAGACTGGAACTCCTGGTGTAGCGGTGGAATGCGCAGATATCAGGAAGAACACCGGTGGCGAAGGCGGGTCTCTGGGCCGTTACTGACGCTGAGGAGCGAAAGCGTGGGGAGCGAACAGG	Actinomyces sp.
ASV77	TACGGAGGATGCGAGCGTTATCCGGATTTATTGGGTTTAAAGGGTGCGTAGGCGGTTTGTTAAGTCAGCGGTGAAATCTAGAGGCTCAACCTCGAAACTGCCGTTGAAACTGGCGAACTTGAGTGTAGATGAGGTAGGCGGAATTCGTGGTGTAGCGGTGAAATGCATAGATATCACGAGGAACTCCGATTGCGAAGGCAGCTTACTAAGGTACAACTGACGCTGAAGCACGAAAGCGTGGGTATCAAACAGG	Porphyromonas sp.
ASV79	TACGTAGGTCCCGAGCGTTGTCCGGATTTATTGGGCGTAAAGCGAGCGCAGGCGGTTCCTTAAGTCTGATGTGAAAGCCCCCGGCTCAACCGGGGAGGGTCATTGGAAACTGGGGAACTTGAGTGCAGAAGAGGAGAGTGGAATTCCATGTGTAGCGGTGAAATGCGTAGATATATGGAGGAACACCAGTGGCGAAGGCGACTCTCTGGTCTGTAACTGACGCTGAGGCTCGAAAGCGTGGGTAGCAAACAGG	P5D1-392 sp.
ASV80	TACGTAGGTGGCAAGCGTTGTCCGGATTTATTGGGCGTAAAGGGAACGCAGGCGGTCTTTTAAGTCTGATGTGAAAGCCTTCGGCTTAACCGGAGTAGTGCATTGGAAACTGGAAGACTTGAGTGCAGAAGAGGAGAGTGGAACTCCATGTGTAGCGGTGAAATGCGTAGATATATGGAAGAACACCAGTGGCGAAAGCGGCTCTCTGGTCTGTAACTGACGCTGAGGTTCGAAAGCGTGGGTAGCAAACAGG	Lactobacillus phage/plantarum/reuteri/salivarius
ASV81	TACGTAGGGTGCGAGCGTTAATCGGAATTACTGGGCGTAAAGCGGGCGCAGACGGTTACTTAAGCAGGATGTGAAATCCCCGGGCTCAACCTGGGAACTGCGTTCTGAACTGGGTGACTAGAGTGTGTCAGAGGGAGGTAGAATTCCACGTGTAGCAGTGAAATGCGTAGAGATGTGGAGGAATACCGATGGCGAAGGCAGCCTCCTGGGATAACACTGACGTTCATGCCCGAAAGCGTGGGTAGCAAACAGG	Neisseriaflava/lactamica/macacae/meningitidis/mucosa/perflava/pharyngis/ polysaccharea/sicca
ASV82	TACGTAGGTCCCGAGCGTTATCCGGATTTATTGGGCGTAAAGCGAGCGCAGGCGGTTAGATAAGTCTGAAGTTAAAGGCTGTGGCTTAACCATAGTACGCTTTGGAAACTGTTTAACTTGAGTGCAAGAGGGGAGAGTGGAATTCCATGTGTAGCGGTGAAATGCGTAGATATATGGAGGAACACCGGTGGCGAAAGCGGCTCTCTGGTCTGTAACTGACGCTGAGGCTCGAAAGCGTGGGGAGCAAACAGG	Streptococcus sp.
ASV83	TACGGAAGGTCCGGGCGTTATCCGGATTTATTGGGTTTAAAGGGAGCGTAGGCCGGAGATTAAGTGTGTTGTGAAATGTAGACGCTCAACGTCTGACTTGCAGCGCATACTGGTTTCCTTGAGTACGCACAACGTTGGCGGAATTCGTCGTGTAGCGGTGAAATGCTTAGATATGACGAAGAACTCCGATTGCGAAGGCAGCTGACGGGAGCGCAACTGACGCTTAAGCTCGAAGGTGCGGGTATCGAACAGG	Prevotella jejuni/melaninogenica
ASV84	TACGTAGGTCCCGAGCGTTGTCCGGATTTATTGGGCGTAAAGCGAGCGCAGGCGGTTTGATAAGTCTGAAGTTAAAGGCTGTGGCTCAACCATAGTTCGCTTTGGAAACTGTCAAACTTGAGTGCAGAAGGGGAGAGTGGAATTCCATGTGTAGCGGTGAAATGCGTAGATATATGGAGGAACACCAGTGGCGAAGGCGACTCTCTGGTCTGTAACTGACGCTGAGGCTCGAAAGCGTGGGTAGCAAACAGG	Streptococcus sp.
ASV85	TACGTAGGTCCCGAGCGTTGTCCGGATTTATTGGGCGTAAAGCGAGCGCAGGCGGTCAATTAAGTCTGATGTGAAAGCCCCCGGCTCAACCGGGGAGGGTCATTGGAAACTGGTTGACTTGAGTGCAGAAGAGGAGAGTGGAATTCCATGTGTAGCGGTGAAATGCGTAGATATATGGAGGAACACCAGTGGCGAAGGCGACTCTCTGGTCTGTAACTGACGCTGAGGCTCGAAAGCGTGGGTAGCAAACAGG	P5D1-392 sp.
ASV86	TACGTAGGGGGCAAGCGTTATCCGGATTCATTGGGCGTAAAGCGCTCGTAGGCGGTCTGTTAGGTCGGGAGTTAAATCCGGGGGCTCAACCCCCGCTCGCTCCCGATACCGGCAGACTTGAGTTTGGTAGGGGAAGGTGGAATTCCTAGTGTAGCGGTGGAATGCGCAGATATTAGGAAGAACACCAGTGGCGAAGGCGGCCTTCTGGGCCATAACTGACGCTGAGGAGCGAAAGCTAGGGGAGCAAACAGG	Atopobium sp.
ASV87	TACGTAGGTGGCAAGCGTTATCCGGATTTATTGGGCGTAAAGAGAGTGCAGGCGGTTTTCTAAGTCTGATGTGAAAGCCTTCGGCTTAACCGGAGAAGTGCATCGGAAACTGGATAACTTGAGTGCAGAAGAGGGTAGTGGAACTCCATGTGTAGCGGTGGAATGCGTAGATATATGGAAGAACACCAGTGGCGAAGGCGGCTACCTGGTCTGCAACTGACGCTGAGACTCGAAAGCATGGGTAGCGAACAGG	Lactobacilluscasei/curvatus/delbrueckii/fermentum/hilgardii/ingluviei/oris/parabuchneri/paracasei/paralimentarius/paraplantarum/pentosus/plantarum/reuteri/sakei
ASV88	TACGTATGTCGCGAGCGTTATCCGGAATTATTGGGCATAAAGGGCATCTAGGCGGCCCTGTAAGTCTAGGGTGAAAACCTGCGGCTCAACCGCAGGCCTGCCCCGGAAACTACAGGGCTAGAGTGCTGGAGAGGTGGACGGAACTGCACGAGTAGAGGTGAAATTCGTAGATATGTGCAGGAATGCCGATGATGAAGATAGTTCACTGGACGGCAACTGACGCTGAAGTGCGAAAGCTAGGGGAGCAAACAGG	Leptotrichia shahii/wadei
ASV89	TACGTAGGGTGCGAGCGTTAATCGGAATTACTGGGCGTAAAGCGGGCGCAGACGGTTACTTAAGCAGGATGTGAAATCCCCGGGCTCAACCCGGGAATTGCGTTCTGAACTGGGTGGCTAGAGTGTGTCAGAGGGAGGTAGAATTCCACGTGTAGCAGTGAAATGCGTAGAGATGTGGAGGAATACCGATGGCGAAGGCAGCCTCCTGGGATAACACTGACGTTCATGCCCGAAAGCGTGGGTAGCAAACAGG	Neisseria lactamica/polysaccharea
ASV90	TACGTATGGGGCGAGCGTTGTCCGGAATTATTGGGCGTAAAGGGTACGTAGGCGGCCTTTTAAGTCAGGTGTGAAAGCGTGAGGCTTAACCTCATTAAGCACTTGAAACTGGAAGGCTTGAGTGAAGGAGAGGAAAGTGGAATTCCTAGTGTAGCGGTGAAATGCGTAGATATTAGGAGGAATACCGGTGGCGAAGGCGACTTTCTGGACTTTTACTGACGCTCAGGTACGAAAGCGTGGGGAGCAAACAGG	Parvimonas sp.
ASV91	TACGTAGGGCGCAAGCGTTGTCCGGAATTATTGGGCGTAAAGAGCTCGTAGGCGGCTGGTCGCGTCTGTCGTGAAAACTTCCGGCTCAACCGGGGGCTTGCGGTGGGTACGGGCCGGCTAGAGTGCGGTAGGGGTAACTGGAACTCCTGGTGTAGCGGTGGAATGCGCAGATATCAGGAAGAACACCGATGGCGAAGGCAGGTTACTGGGCCGTTACTGACGCTGAGGAGCGAAAGCGTGGGGAGCGAACAGG	Actinomyces graevenitzii
ASV92	TACGTAGGTCCCGAGCGTTGTCCGGATTTATTGGGCGTAAAGCGAGCGCAGGCGGTTTGATAAGTCTGAAGTTAAAGGCTGTGGCTCAACCATAGTTCGCTTTGGAAACTGTCAAACTTGAGTGCAAGAGGGGAGAGTGGAATTCCATGTGTAGCGGTGAAATGCGTAGATATATGGAGGAACACCGGTGGCGAAAGCGGCTCTCTGGCTTGTAACTGACGCTGAGGCTCGAAAGCGTGGGGAGCAAACAGG	Streptococcus sp.
ASV93	TACGTAGGTGGCAAGCGTTGTCCGGATTTATTGGGCGTAAAGCGAGCGCAGGCGGTTTGATAAGTCTGAAGTTAAAGGCTGTGGCTCAACCATAGTTCGCTTTGGAAACTGTCAAACTTGAGTGCAGAAGGGGAGAGTGGAATTCCATGTGTAGCGGTGAAATGCGTAGATATATGGAGGAACACCGGTGGCGAAAGCGGCTCTCTGGTCTGTAACTGACGCTGAGGCTCGAAAGCGTGGGGAGCGAACAGG	Streptococcus sp.
ASV94	TACGTATGTCACGAGCGTTATCCGGATTTATTGGGCGTAAAGCGCGTCTAGGTGGTTATATAAGTCTGATGTGAAAATGCAGGGCTCAACTCTGTATTGCGTTGGAAACTGTATAACTAGAGTACTGGAGAGGTAAGCGGAACTACAAGTGTAGAGGTGAAATTCGTAGATATTTGTAGGAATGCCGATGGGGAAGCCAGCTTACTGGACAGATACTGACGCTGAAGCGCGAAAGCGTGGGTAGCAAACAGG	Fusobacterium nucleatum
ASV96	TACGGAAGGTTCGGGCGTTATCCGGATTTATTGGGTTTAAAGGGAGCGTAGGCCGGAGATTAAGTGTGTTGTGAAATGTAGACGCTCAACGTCTGACTTGCAGCGCATACTGGTTTCCTTGAGTACGCACAACGTTGGCGGAATTCGTCGTGTAGCGGTGAAATGCTTAGATATGACGAAGAACTCCGATTGCGAAGGCAGCTGACGGGAGCGCAACTGACGCTGAAGCTCGAAGGTGCGGGTATCGAACAGG	Prevotella sp.
ASV97	TACGTATGTCACAAGCGTTATCCGGATTTATTGGGCGTAAAGCGCGTCTAGGTGGTTATGTAAGTCTGATGTGAAAATGCAGGGCTCAACTCTGTATTGCGTTGGAAACTGCATGACTAGAGTACTGGAGAGGTAAGCGGAACTACAAGTGTAGAGGTGAAATTCGTAGATATTTGTAGGAATGCCGATGGGGAAGCCAGCTTACTGGACAGATACTGACGCTAAAGCGCGAAAGCGTGGGTAGCAAACAGG	Fusobacterium periodonticum
ASV98	TACGTAGGTCCCGAGCGTTGTCCGGATTTATTGGGCGTAAAGCGAGCGCAGGCGGTTAGATAAGTCTGAAGTTAAAGGCTGTGGCTTAACCATAGTACGCTTTGGAAACTGTTTAACTTGAGTGCAAGAGGGGAGAGTGGAATTCCATGTGTAGCGGTGAAATGCGTAGATATGTGGAGGAATACCAGTGGCGAAGGCGCCTTGCTGGACAGAAACTGACGCTGAGGCACGAAAGCGTGGGGAGCAAACAGG	Streptococcus sp.
ASV100	TACATATGGGGCGAGCGTTATCCGGAATTATTGGGTGTAAAGGGTGCGTAGGCGGAATAGCAAGTCAGTATGTGAAATCTCTCGGCTCAACCGAGAAACTGCGACTGAAACTACTATTCTTGAGTGTTGGAGGGGAAAGTGGAATTCCTAGTGTAGCGGTGAAATGCGTAGATATTAGGAGGAACACCAGTGGCGAAGGCGACTTTCTGGACAACAACTGACGCTGAGGCACGAAAGCGTGGGTAGCAAACAGG	Clostridia UCG-014 sp.
ASV101	TACGTAGGTCTCAAGCGTTATCCGGATTTACTGGGCGTAAAGTGTCCGTAGTCTGAATTGTAAGTCTGTTTTCAAATCCTACGACTCAATCGTAGAAAGGGAGTGGATACTGCAATTCTAGAAGTATCTAGGGGTTAGTGGAATTTCCGGTGGAGCGGTGAAATGCGTTGATATCGGAAGGAACGCCGAAAGCGAAAGCAGCTAACTATAGAATACTTGACGATGAGGGACGACAGTTTGGGGAGCAAACAGG	Absconditabacteriales (SR1) sp.
ASV102	TACGTAGGTGGCAAGCGTTGTCCGGATTTATTGGGCGTAAAGCGAGCGCAGGCGGTTCCTTAAGTCTGATGTGAAAGCCCCCGGCTCAACCGGGGAGGGTCATTGGAAACTGGGGAACTTGAGTGCAGAAGAGGAGAGTGGAATTCCATGTGTAGCGGTGAAATGCGTAGATATATGGAGGAACACCGGTGGCGAAAGCGGCTCTCTGGCTTGTAACTGACGCTGAGGCTCGAAAGCGTGGGGAGCAAACAGG	P5D1-392 sp.
ASV104	TACGTATGTCGCGAGCGTTATCCGGAATTATTGGGCATAAAGGGCATCTAGGCGGTTATGCAAGTCAGGGGTGAAAACTTACGGCTCAACCGTGAGCTTGCCTTTGAAACTGTATGACTAGAGTACTGGAGAGGTGGGCGGAACTACACGAGTAGAGGTGAAATTCGTAGATATGTGTAGGAATGCCGATGATGAAGATAGCTCACTGGACAGAAACTGACGCTGAAGTGCGAAAGCTAGGGGAGCAAACAGG	Leptotrichia sp.
ASV105	TACGTAGGGTGCAAGCGTTAATCGGAATTACTGGGCGTAAAGAGTGCGCAGGCGGTTTTGCAAGACCGATGTGAAATCCCCGGGCTTAACCTGGGAACTGCATTGGTGACTGCAAGGCTAGAGTGTGTCAGAGGGAGGTGGAATTCCGCATGTAGCAGTGAAATGCGTAGATATGCGGAGGAACACCGATGGCGAAGGCAGCCTCCTGGGATAACACTGACGCTCATGCACGAAAGCGTGGGGAGCAAACAGG	Lautropia mirabilis
ASV106	TACGTATGTCGCAAGCGTTATCCGGAATTATTGGGCTTAAAGGGCATCTAGGCGGTATTTCAAGTCAGGGGTGAAAACTTATGGCTCAACCATAAGCTTGCCTTTGAAACTGAAAGACTAGAGTACTGGAAAGGTGGGTGGAACTACACGAGTAGAGGTGAAATTCGTAGATATGTGTAGGAATGCCGATGATGAAGATAACTCACTGGACAGAAACTGACGCTGAAGTGCGAAAGCTAGGGGAGCAAACAGG	Streptobacillus sp.
ASV107	TACGTAGGTCCCGAGCGTTGTCCGGATTTATTGGGCGTAAAGGGAGCGCAGGCGGTCAGGAAAGTCTGGAGTAAAAGGCTATGGCTCAACCATAGTGTGCTCTGGAAACTGTCTGACTTGAGTGCAGAAGGGGAGAGTGGAATTCCATGTGTAGCGGTGAAATGCGTAGATATATGGAGGAACACCAGTGGCGAAAGCGGCTCTCTGGTCTGTCACTGACGCTGAGGCTCGAAAGCGTGGGTAGCGAACAGG	Streptococcus mutans
ASV108	TACGTAGGGGGCTAGCGTTATCCGGATTTACTGGGCGTAAAGGGTGCGTAGGTGGTCCTTCAAGTCGGTGGTTAAAGGCTACGGCTCAACCGTAGTAAGCCGCCGAAACTGGAGGACTTGAGTGCAGGAGAGGAAAGTGGAATTCCCAGTGTAGCGGTGAAATGCGTAGATATTGGGAGGAACACCAGTAGCGAAGGCGGCTTTCTGGACTGCAACTGACACTGAGGCACGAAAGCGTGGGTAGCAAACAGG	Peptostreptococcus stomatis
ASV109	TACGTAGGTGGCAAGCGTTGTCCGGATTTATTGGGCGTAAAGCGAGCGCAGGCGGTCAATTAAGTCTGATGTGAAAGCCCCCGGCTCAACCGGGGAGGGTCATTGGAAACTGGTTGACTTGAGTGCAGAAGAGGAGAGTGGAATTCCATGTGTAGCGGTGAAATGCGTAGATATATGGAGGAACACCGGTGGCGAAAGCGGCTCTCTGGCTTGTAACTGACGCTGAGGCTCGAAAGCGTGGGGAGCAAACAGG	P5D1-392 sp.
ASV110	TACGTAGGTGGCAAGCGTTGTCCGGATTTATTGGGCGTAAAGCGAGCGCAGGCGGTCAATTAAGTCTGATGTGAAAGCCCCCGGCTCAACTGGGGAGGGTCATTGGAAACTGGTTGACTTGAGTGCAGAAGAGGAGAGTGGAATTCCATGTGTAGCGGTGAAATGCGTAGATATATGGAGGAACACCAGTGGCGAAGGCGACTCTCTGGTCTGTAACTGACGCTGAGGTTCGAAAGCGTGGGTAGCAAACAGG	Granulicatella sp.
ASV111	TACGTAGGTCCCGAGCGTTGTCCGGATTTATTGGGCGTAAAGCGAGCGCAGGCGGTTAGATAAGTCTGAAGTTAAAGGCTGTGGCTTAACCATAGTATGCTTTGGAAACTGTTTAACTTGAGTGCAGAAGGGGAGAGTGGAATTCCATGTGTAGCGGTGAAATGCGTAGATATATGGAGGAACACCGGTGGCGAAAGCGGCTCTCTGGCTTGTAACTGACGCTGAGGCTCGAAAGCGTGGGGAGCAAACAGG	Streptococcus sp.
ASV112	TACGGAGGATGCGAGCGTTATCCGGATTTATTGGGTTTAAAGGGTGCGTAGGCGGCCTGTTAAGTCAGCGGTGAAATCTAGGAGCTTAACTCCTAAATTGCCATTGAAACTGGCGGGCTTGAGTGTAGATGAGGTAGGCGGAATGCGTGGTGTAGCGGTGGAATGCATAGATATCACGCAGAACTCCAATTGCGAAGGCAGCTTACTAAGGTACAACTGACGCTGAAGCACGAAAGCGTGGGTATCAAACAGG	Porphyromonas sp.
ASV113	TACGTATGTCACAAGCGTTATCCGGATTTATTGGGCGTAAAGCGCGTCTAGGTGGTTATGTAAGTCTGATGTGAAAATGCAGGGCTCAACTCTGTATTGCGTTGGAAACTGTGTAACTAGAGTACTGGAGAGGTAAGCGGAACTACAAGTGTAGAGGTGAAATTCGTAGATATTTGTAGGAATGCCGATGGGGAAGCCAGCTTACTGGACAGATACTGACGCTGAAGCGCGAAAGCGTGGGTAGCAAACAGG	Fusobacterium canifelinum/nucleatum
ASV114	TACGTATGTCACAAGCGTTATCCGGATTTATTGGGCGTAAAGCGCGTCTAGGCGGCTATGTAAGTCTGATGTGAAAATGCGGGGCTCAACTCCGTATTGCGTTGGAAACTGTGTAGCTAGAGTATCGGAGAGGTAAGCGGAACTACAAGTGTAGAGGTGAAATTCGTAGATATTTGTAGGAATGCCGATGGGGAAGCCAGCTTACTGGACGAATACTGACGCTAAAGCGCGAAAGCGTGGGTAGCAAACAGG	Fusobacterium sp.
ASV115	TACGTAGGGGGCAAGCGTTATCCGGATTTACTGGGTGTAAAGGGAGCGCAGACGGCTTGGCAAGTCTGAAGTGAAAGCCCGGGGCTTAACCCCGGGACTGCTTTGGAAACTGTGAAGCTAGAGTGTCGGAGAGGTAAGTGGAATTCCCAGTGTAGCGGTGAAATGCGTAGATATTGGGAGGAACACCGGTGGCGAAGGCGGCTTACTGGACGATAACTGACGTTGAGGCTCGAAGGCGTGGGGAGCAAACAGG	Lachnospiraceae sp.
ASV117	TACGTAGGTGGCAAGCGTTGTCCGGAATTATTGGGCGTAAAGCGCGCGCAGGCGGCCTATCCAGTCTGTCTTAAAAGTTCGGGGCTCAACCCCGTGATGGGATGGAAACTAGTAGGCTAGAGTATCGGAGAGGAAAGCGGAATTCCTAGTGTAGCGGTGAAATGCGTAGATATTAGGAAGAACACCAGTGGCGAAGGCGGCTTTCTGGACGAAAACTGACGCTGAGGCGCGAAAGCCAGGGGAGCGAACGGG	Veillonella massiliensis
ASV118	TACGTAGGTCCCGAGCGTTATCCGGATTTATTGGGCGTAAAGCGAGCGCAGGCGGTTAGATAAGTCTGAAGTTAAAGGCTGTGGCTTAACCATAGTAGGCTTTGGAAACTGTTTAACTTGAGTGCAAGAGGGGAGAGTGGAATTCCATGTGTAGCGGTGAAATGCGTAGATATATGGAGGAACACCGGTGGCGAAAGCGGCTCTCTGGCTTGTAACTGACGCTGAGGCTCGAAAGCGTGGGGAGCAAACAGG	Streptococcus sp.
ASV119	TACGTAGGGCGCGAGCGTTGTCCGGAATTATTGGGCGTAAAGAGCTTGTAGGCGGTTGGTCGCGTCTGCTGTGAAAGGCCGGGGCTTAACTCCGGTTTTGCAGTGGGTACGGGCTAACTAGAGTGCAGTAGGGGAGACTGGAATTCCTGGTGTAGCGGTGGAATGCACAGATATCAGGAGGAACACCGATGGCGAAGGCAGGTCTCTGGGCTGTAACTGACGCTGAGAAGCGAAAGCATGGGGAGCGAACAGG	Rothia aeria/dentocariosa
ASV121	TACGGAAGGTCCAGGCGTTATCCGGATTTATTGGGTTTAAAGGGAGCGTAGGCGGACGATTAAGTCAGCTGTGAAAGTTTGCGGCTCAACCGTAAAATTGCAGTTGAAACTGGTTGTCTTGAGTGCACGCAGGGATGTTGGAATTCATGGTGTAGCGGTGAAATGCTTAGATATCATGAAGAACTCCGATCGCGAAGGCATATGTCCGGAGTGCAACTGACGCTGAGGCTCGAAAGTGCGGGTATCGAACAGG	Alloprevotella rava
ASV122	TACGTATGTCGCAAGCGTTATCCGGAATTATTGGGCATAAAGGGCATCTAGGCGGCCAGATAAGTCTGGGGTGAAAACTTGCGGCTCAACCGCAAGCCTGCCCTGGAAACTATGTGGCTAGAGTACTGGAGAGGTGGACGGAACTGCACGAGTAGAGGTGAAATTCGTAGATATGTGCAGGAATGCCGATGATGAAGATAGTTCACTGGACGGTAACTGACGCTGAAGTGCGAAAGCTAGGGGAGCAAACAGG	Leptotrichia sp.
ASV123	TACGTAGGGTGCAAGCGTTATCCGGAATTATTGGGCGTAAAGGGCTCGTAGGCGGTTCGTCGCGTCCGGTGTGAAAGTCCATCGCTTAACGGTGGATCCGCGCCGGGTACGGGCGGGCTTGAGTGCGGTAGGGGAGACTGGAATTCCCGGTGTAACGGTGGAATGTGTAGATATCGGGAAGAACACCAATGGCGAAGGCAGGTCTCTGGGCCGTTACTGACGCTGAGGAGCGAAAGCGTGGGGAGCGAACAGG	Bifidobacterium breve/kashiwanohense/longum
ASV124	TACGTATGTCGCGAGCGTTATCCGGAATTATTGGGCATAAAGGGCATCTAGGCGGATATACAAGTCAGGGGTGAAAACTTAGGGCTCAACTCAAAGCTTGCCTTTGAAACTGTATATCTAGAGTGCTGGAGAGGTGGACGGAACTACACGAGTAGAGGTGAAATTCGTAGATATGTGTAGGAATGCCGATGATGAAGATAGTCCACTGGACAGCAACTGACGCTGAAGTGCGAAAGCTAGGGGAGCAAACAGG	Leptotrichia sp.
ASV125	TACGTAGGGGGCAAGCGTTATCCGGATTTACTGGGTGTAAAGGGAGCGTAGACGGAATGGCAAGTCTGAAGTGAAATACCCGGGCTCAACCTGGGAACTGCTTTGGAAACTGTTGTTCTAGAGTGTTGGAGAGGTAAGTGGAATTCCTGGTGTAGCGGTGAAATGCGTAGATATCAGGAAGAACACCGGAGGCGAAGGCGGCTTACTGGACAATAACTGACGTTGAGGCTCGAAAGCGTGGGGATCAAACAGG	Oribacterium sinus
ASV126	TACGTATGTCGCAAGCGTTATCCGGAATTATTGGGCTTAAAGGGCATCTAGGCGGTTAAACAAGTCAGGGGTGAAAACTTGCAGCTCAACTGCAAGCTTGCCTTTGAAACTGATTAACTAGAGTACTGGAAAGGTGGGTGGAACTACACGAGTAGAGGTGAAATTCGTAGATATGTGTAGGAATGCCGATGATGAAGATAACTCACTGGACAGAAACTGACGCTGAAGTGCGAAAGCTAGGGGAGCAAACAGG	Streptobacillus hongkongensis
ASV127	TACGGAGGATGCGAGCGTTATCCGGATTTATTGGGTTTAAAGGGTGCGTAGGCGGCCTGTTAAGTCAGCGGTGAAATCTAGGAGCTTAACTCCTAAATTGCCATTGATACTGGCGGGCTTGAGTGTAGATGAGGTAGGCGGAATGCGTGGTGTAGCGGTGGAATGCATAGATATCACGCAGAACTCCGATTGCGAAGGCAGCTTACTAAGGTACAACTGACGCTGAAGCACGAAAGCGTGGGTATCAAACAGG	Porphyromonas pasteri
ASV128	TACGTAGGTCCCGAGCGTTGTCCGGATTTATTGGGCGTAAAGCGAGCGCAGGCGGTTTGATAAGTCTGAAGTTAAAGGCTGTGGCTTAACCATAGTACGCTTTGGAAACTGTTTAACTTGAGTGCAGAAGGGGAGAGTGGAATTCCATGTGTAGCGGTGAAATGCGTAGATATATGGAGGAACACCGGTGGCGAAAGCGGCTCTCTGGTCTGTAACTGACGCTGAGGCTCGAAAGCGTGGGGAGCAAACAGG	Streptococcus sp.
ASV129	TACGGAGGGTGCAAGCGTTAATCGGAATTACTGGGCGTAAAGCGCACGCAGGCGGTTTGTTAAGTCAGATGTGAAATCCCCGGGCTCAACCTGGGAACTGCATCTGATACTGGCAAGCTTGAGTCTCGTAGAGGGGGGTAGAATTCCAGGTGTAGCGGTGAAATGCGTAGAGATCTGGAGGAATACCGGTGGCGAAGGCGGCCCCCTGGACGAAGACTGACGCTCAGGTGCGAAAGCGTGGGGAGCAAACAGG	Escherichia-Shigella sp.
ASV131	TACGTAGGGGGCAAGCGTTATCCGGATTTACTGGGTGTAAAGGGAGCGCAGACGGCAATGCAAGTCTGAAGTGAAAGGCGTGGGCTCAACCCATGAACTGCTTTGGAAACTGTATAGCTTGAGTGTCGGAGGGGTAAGCGGAATTCCTAGTGTAGCGGTGAAATGCGTAGATATTAGGAGGAACACCGGAGGCGAAGGCGGCTTACTGGACGACAACTGACGTTGAGGCTCGAAGGCGTGGGGAGCAAACAGG	Lachnoanaerobaculum cf.
ASV133	TACGTAGGGGGCAAGCGTTGTCCGGAATCACTGGGCGTAAAGCGTGCGTAGGCGGTTGTGTAAGTCTGGAGTGAAAGTCCAAGGCTCAACCTTGGTTTGTCTTTGGAAACTGCATAACTTGAGTGCTGGAGAGGCAAGGGGAATTCCACGTGTAGCGGTGAAATGCGTAGATATATGGAGGAACACCGGTGGCGAAAGCGGCTCTCTGGCTTGTAACTGACGCTGAGGCTCGAAAGCGTGGGGAGCAAACAGG	Alicyclobacillus sp.
ASV134	TACGTAGGTCCCGAGCGTTATCCGGATTTATTGGGCGTAAAGCGAGCGCAGGCGGTTAGATAAGTCTGAAGTTAAAGGCTGTGGCTTAACCATAGTACGCTTTGGAAACTGTCAAACTTGAGTGCAGAAGGGGAGAGTGGAATTCCATGTGTAGCGGTGAAATGCGTAGATATATGGAGGAACACCGGTGGCGAAAGCGGCTCTCTGGTCTGTAACTGACGCTGAGGCTCGAAAGCGTGGGGAGCGAACAGG	Streptococcus sp.
ASV135	TACGTATGGGGCGAGCGTTGTCCGGAATTATTGGGCGTAAAGGGTACGTAGGCGGTTTTTTAAGTCAGGTGTGAAAGCGTGAGGCTTAACCTCATTAAGCACTTGAAACTGGAAGACTTGAGTGAAGGAGAGGAAAGTGGAATTCCTAGTGTAGCGGTGAAATGCGTAGATATTAGGAGGAATACCGGTGGCGAAGGCGACTTTCTGGACTTTTACTGACGCTCAGGTACGAAAGCGTGGGGAGCAAACAGG	Parvimonas sp.
ASV136	TACGTATGTCGCAAGCGTTATCCGGAATTATTGGGCATAAAGGGCATCTAGGCGGCCCTGTAAGTCTAGGGTGAAAACCTGCGGCTCAACCGCAGGCCTGCCCCGGAAACTACAGGGCTAGAGTATCGGAGAGGTGGACGGAACTGCACGAGTAGAGGTGAAATTCGTAGATATGTGCAGGAATGCCGATGATGAAGATAGTTCACTGGACGGTAACTGACGCTGAAGTGCGAAAGCTAGGGGAGCAAACAGG	Leptotrichia hongkongensis
ASV137	TACGTAGGTCCCGAGCGTTGTCCGGATTTATTGGGCGTAAAGCGAGCGCAGGCGGTTTGATAAGTCTGAAGTTAAAGGCTGTGGCTCAACCATAGTTCGCTTTGGAAACTGTCAAACTTGAGTGCAGAAGGGGAGAGTGGAATTCCATGTGTAGCGGTGAAATGCGTAGATATGTGGAGGAATACCAGTGGCGAAGGCGCCTTGCTGGACAGAAACTGACGCTGAGGCACGAAAGCGTGGGGAGCAAACAGG	Streptococcus sp.
ASV139	TACGTAGGTGGCAAGCGTTGTCCGGATTTATTGGGCGTAAAGCGAGCGCAGGCGGTTCCTTAAGTCTGATGTGAAAGCCCCCGGCTCAACCGGGGAGGGTCATTGGAAACTGGGGAACTTGAGTGCAGAAGAGGAGAGTGGAATTCCATGTGTAGCGGTGAAATGCGTAGATATATGGAGGAACACCGGTGGCGAAAGCGGCTCTCTGGTCTGTAACTGACGCTGAGGCTCGAAAGCGTGGGGAGCGAACAGG	P5D1-392 sp.
ASV141	TACGTAGGGGGCAAGCGTTATCCGGATTTACTGGGTGTAAAGGGAGCGTAGACGGCATAGCAAGTCTGAAGTGAAAGCCCGGGGCTCAACCCCGGAACTGCTTTGGAAACTGTTAAGCTAGAGTGTCGGAGAGGTAAGTGGAATTCCCAGTGTAGCGGTGAAATGCGTAGATATTGGGAGGAACACCGGTGGCGAAGGCGGCTTACTGGACGATAACTGACGTTGAGGCTCGAAGGCGTGGGGAGCAAACAGG	Johnsonella sp.
ASV142	TACGTATGTCGCGAGCGTTATCCGGAATTATTGGGCATAAAGGGCATCTAGGCGGTTATGCAAGTCAGGGGTGAAAACTTACGGCTCAACCGTGAGCTTGCCTTTGAAACTGTGTGACTAGAGTACTGGAGAGGTGGGCGGAACTACACGAGTAGAGGTGAAATTCGTAGATATGTGTAGGAATGCCGATGATGAAGATAGCTCACTGGACAGAAACTGACGCTGAAGTGCGAAAGCTAGGGGAGCAAACAGG	Leptotrichia sp.
ASV143	TACGTAGGTCCCGAGCGTTGTCCGGATTTATTGGGCGTAAAGCGAGCGCAGGCGGTTAGATAAGTCTGAAGTTAAAGGCTGTGGCTTAACCATAGTAGGCTTTGGAAACTGTTTAACTTGAGTGCAAGAGGGGAGAGTGGAATTCCATGTGTAGCGGTGAAATGCGTAGATATATGGAGGAACACCGGTGGCGAAAGCGGCTCTCTGGTCTGTAACTGACGCTGAGGCTCGAAAGCGTGGGGAGCGAACAGG	Streptococcus sp.
ASV144	TACGTAGGGAGCGAGCGTTATCCGGATTTATTGGGTGTAAAGGGTGCGTAGACGGAAATGCAAGTTAGTTGTGAAATACCTCGGCTTAACTGAGGAACTGCAACTAAAACTATATTTCTTGAGTATCGGAGGGGTTTGTGGAATTCCTAGTGTAGCGGTGAAATGCGTAGATATTAGGAAGAACACCGGTGGCGAAGGCGACAAACTGGACGATAACTGACGTTGAGGCACGAAAGTGTGGGGAGCAAACAGG	Clostridia UCG-014 sp.
ASV145	TACGTAGGTCCCGAGCGTTGTCCGGATTTATTGGGCGTAAAGGGAGCGCAGGCGGTTAGAAAAGTCTGAAGTTAAAGGCTGTGGCTTAACCATAGTAGGCTTTGGAAACTGTTTAACTTGAGTGCAAGAGGGGAGAGTGGAATTCCATGTGTAGCGGTGAAATGCGTAGATATATGGAGGAACACCGGTGGCGAAAGCGGCTCTCTGGCTTGTAACTGACGCTGAGGCTCGAAAGCGTGGGGATCAAACAGG	Streptococcus sp.
ASV147	TACGTAGGTCCCGAGCGTTGTCCGGATTTATTGGGCGTAAAGCGAGCGCAGGCGGTTAGATAAGTCTGAAGTGAAAGGCAGTGGCTCAACCATTGTAGGCTTTGGAAACTGTTTAACTTGAGTGCAGAAGGGGAGAGTGGAATTCCATGTGTAGCGGTGAAATGCGTAGATATATGGAGGAACACCGGTGGCGAAAGCGGCTCTCTGGTCTGTAACTGACGCTGAGGCTCGAAAGCGTGGGGAGCGAACAGG	Streptococcus anginosus/constellatus/intermedius/lutetiensis
ASV150	TACGGAAGGTCCAGGCGTTATCCGGATTTATTGGGTTTAAAGGGAGCGTAGGCCGTGGATTAAGCGTGTTGTGAAATGTAGACGCTCAACGTCTGAATTGCAGCGCGAACTGGTTCACTTGAGTATGCACAACGTAGGCGGAATTCGTCGTGTAGCGGTGAAATGCTTAGATATGACGAAGAACTCCGATTGCGAAGGCAGCTTACGGGAGCACAACTGACGCTGAAGCTCGAAGGTGCGGGTATCAAACAGG	Prevotella salivae
ASV151	TACGTAGGTCCCGAGCGTTGTCCGGATTTATTGGGCGTAAAGCGAGCGCAGGCGGTTAGAAAAGTCTGAAGTGAAAGGCAGTGGCTCAACCATTGTAGGCTTTGGAAACTGTTTAACTTGAGTGCAGAAGGGGAGAGTGGAATTCCATGTGTAGCGGTGAAATGCGTAGATATATGGAGGAACACCGGTGGCGAAAGCGGCTCTCTGGTCTGTAACTGACGCTGAGGCTCGAAAGCGTGGGGAGCGAACAGG	Streptococcus anginosus/intermedius/milleri/mitis/sanguinis/suis
ASV153	TACGTAGGTCCCGAGCGTTATCCGGATTTATTGGGCGTAAAGCGAGCGCAGGCGGTTAGATAAGTCTGAAGTTAAAGGCTGTGGCTTAACCATAGTACGCTTTGGAAACTGTTTAACTTGAGTGCAGAAGGGGAGAGTGGAATTCCATGTGTAGCGGTGAAATGCGTAGATATATGGAGGAACACCAGTGGCGAAGGCGACTCTCTGGTCTGTAACTGACGCTGAGGCTCGAAAGCGTGGGTAGCAAACAGG	Streptococcus sp.
ASV155	TACGTAGGTCCCGAGCGTTGTCCGGATTTATTGGGCGTAAAGCGAGCGCAGGCGGTTAGATAAGTCTGAAGTTAAAGGCTGTGGCTTAACCATAGTACGCTTTGGAAACTGTTTAACTTGAGTGCAGAAGGGGAGAGTGGAATTCCATGTGTAGCGGTGAAATGCGTAGATATATGGAGGAACACCGGTGGCGAAAGCGGCTCTCTGGCTTGTAACTGACGCTGAGGCTCGAAAGCGTGGGGAGCAAACAGG	Streptococcus sp.
ASV157	TACGTAGGGGGCAAGCGTTGTCCGGAATCACTGGGCGTAAAGCGTGCGTAGGCGGTTGTGTAAGTCTGGAGTGAAAGTCCAAGGCTCAACCTTGGGATTGCTTTGGAAACTGCATAACTTGAGTGCTGGAGAGGCAAGGGGAATTCCACGTGTAGCGGTGAAATGCGTAGATATATGGAGGAACACCGGTGGCGAAAGCGGCTCTCTGGCTTGTAACTGACGCTGAGGCTCGAAAGCGTGGGGAGCAAACAGG	Alicyclobacillus sp.
ASV158	TACGTAGGTCCCGAGCGTTGTCCGGATTTATTGGGCGTAAAGCGAGCGCAGGCGGTTAGATAAGTCTGAAGTTAAAGGCTGTGGCTTAACCATAGTACGCTTTGGAAACTGTTTAACTTGAGTGCAAGAGGGGAGAGTGGAATTCCATGTGTAGCGGTGAAATGCGTAGAGATTAGGAGGAACACCAGTGGCGAAGGCGGCTTTTTGGCCTGTAACTGACACTGAGGCGCGAAAGCGTGGGGAGCAAACAGG	P5D1-392 sp.
ASV161	TACGTAGGTCCCGAGCGTTGTCCGGATTTATTGGGCGTAAAGCGAGCGCAGGCGGTTAGATAAGTCTGAAGTTAAAGGCTGTGGCTTAACCATAGTACGCTTTGGAAACTGTTAAACTTGAGTGCAGGAGAGAAAAGTGGAATTCCTAGTGTAGCGGTGAAATGCGTAGAGATTAGGAGGAACACCAGTGGCGAAGGCGGCTTTTTGGCCTGTAACTGACACTGAGGCGCGAAAGCGTGGGGAGCAAACAGG	P5D1-392 sp.
ASV162	TACGTAGGGCGCGAGCGTTGTCCGGAATTATTGGGCGTAAAGAGCTCGTAGGCGGCTGGTCGCGTCTGTCGTGAAATCCTCTGGCTTAACTGGGGGCTTGCGGTGGGTACGGGCCGGCTTGAGTGCGGTAGGGGAGGCTGGAACTCCTGGTGTAGCGGTGGAATGCGCAGATATCAGGAAGAACACCGGTGGCGAAGGCGGGTCTCTGGGCCGTTACTGACGCTGAGGAGCGAAAGCGTGGGGAGCGAACAGG	Actinomyces johnsonii/mediterranea/naeslundii/oris
ASV165	TACGGAGGGTGCAAGCGTTACTCGGAATCACTGGGCGTAAAGGACGCGTAGGCGGATTATCAAGTCTCTTGTGAAATCCTATGGCTTAACCATAGAACTGCTTGGGAAACTGATAATCTAGAGTGAGGGAGAGGCAGATGGAATTGGTGGTGTAGGGGTAAAATCCGTAGAGATCACCAGGAATACCCATTGCGAAGGCGATCTGCTGGAACTCAACTGACGCTAATGCGTGAAAGCGTGGGGAGCAAACAGG	Campylobacter concisus
ASV166	TACGGAGGGGGCAAGCGTTATCCGGAATTATTGGGCGTAAAGGGTACGTAGGTGGCCTTTTAAGCGTAGGGTATAAGGCAATGGCTCAACCATTGTTCGCCCTATGAACTGGAAGGCTTGAGTGCAGGAGAGGAAAGCGGAATTCCTAGTGTAGCGGTGGAATGCATAGATATTAGGAGGAACATCAGCGGCGAAGGCGGCTTTCTGGACTGCAACTGACACTGAGGTACGAAAGCGTGGGGAGCAAACAGG	[Eubacterium] brachy group sp.
ASV168	TACGTAGGTCCCGAGCGTTATCCGGATTTATTGGGCGTAAAGCGAGCGCAGGCGGTTAGATAAGTCTGAAGTTAAAGGCTGTGGCTTAACCATAGTACGCTTTGGAAACTGTTTAACTTGAGTGCAAGAGGGGAGAGTGGAATTCCATGTGTAGCGGTGAAATGCGTAGATATATGGAGGAACACCAGTGGCGAAGGCGACTCTCTGGTCTGTAACTGACGCTGAGGCTCGAAAGCGTGGGTAGCAAACAGG	Streptococcus sp.
ASV170	TACGTAGGTCCCGAGCGTTGTCCGGAATTATTGGGCGTAAAGCGCGCGCAGGTGGTTTAATAAGTCTGATGTGAAAGCCCACGGCTCAACCGTGGAGGGTCATTGGAAACTGTTAAACTTGAGTGCAGGAGAGAAAAGTGGAATTCCTAGTGTAGCGGTGAAATGCGTAGAGATTAGGAGGAACACCAGTGGCGAAGGCGGCTTTTTGGCCTGTAACTGACACTGAGGCGCGAAAGCGTGGGGAGCAAACAGG	Gemella sp.
ASV171	TACGTAGGTGGCAAGCGTTGTCCGGATTTATTGGGCGTAAAGCGAGCGCAGGCGGTCAATTAAGTCTGATGTGAAAGCCCCCGGCTCAACCGGGGAGGGTCATTGGAAACTGGTTGACTTGAGTGCAGAAGAGGAGAGTGGAATTCCATGTGTAGCGGTGAAATGCGTAGATATATGGAGGAACACCGGTGGCGAAAGCGGCTCTCTGGTCTGTAACTGACGCTGAGGCTCGAAAGCGTGGGGAGCGAACAGG	P5D1-392 sp.
ASV176	TACGTAGGGGGCAAGCGTTGTCCGGAATCACTGGGCGTAAAGCGTGCGTAGGCGGTTGTGTAAGTCTGGAGTGAAAGTCCAAGGCTCAACCTTGGTTTGTCTTTGGAAACTGCATAACTTGAGTGCTGGAGAGGCAAGGGGAATTCCACGTGTAGCGGTGAAATGCGTAGATATATGGAGGAACACCGGTGGCGAAAGCGGCTCTCTGGTCTGTAACTGACGCTGAGGCTCGAAAGCGTGGGGAGCGAACAGG	Alicyclobacillus sp.
ASV177	TACGTAGGTCCCGAGCGTTATCCGGATTTATTGGGCGTAAAGCGAGCGCAGGCGGTTCCTTAAGTCTGATGTGAAAGCCCCCGGCTCAACCGGGGAGGGTCATTGGAAACTGGGGAACTTGAGTGCAGAAGAGGAGAGTGGAATTCCATGTGTAGCGGTGAAATGCGTAGATATATGGAGGAACACCAGTGGCGAAGGCGACTCTCTGGTCTGTAACTGACGCTGAGGCTCGAAAGCGTGGGTAGCAAACAGG	P5D1-392 sp.
ASV178	TACGTAGGGGGCAAGCGTTATCCGGATTTACTGGGTGTAAAGGGAGCGCAGACGGCTCTGCAAGTCTGAAGTGAAAGCCCGCGGCTTAACCGCGGGACTGCTTTGGAAACTGCAAGGCTTGAGTATCGGAGGGGCAGGCGGAATTCCTAGTGTAGCGGTGAAATGCGTAGATATTAGGAAGAACACCGGTGGCGAAGGCGGCCTGCTGGACGAAAACTGACGTTGAGGCTCGAAGGCGTGGGGAGCAAACAGG	Stomatobaculum longum
ASV179	TACGTAGGTGGCAAGCGTTGTCCGGAATTATTGGGCGTAAAGCGCGCGCAGGTGGTTTAATAAGTCTGATGTGAAAGCCCACGGCTCAACCGTGGAGGGTCATTGGAAACTGTTAAACTTGAGTGCAGGAGAGAAAAGTGGAATTCCTAGTGTAGCGGTGAAATGCGTAGATATATGGAGGAACACCGGTGGCGAAAGCGGCTCTCTGGCTTGTAACTGACGCTGAGGCTCGAAAGCGTGGGGAGCAAACAGG	Gemella sp.
ASV181	TACGTAGGGGGCAAGCGTTATCCGGATTTACTGGGTGTAAAGGGAGCGTAGACGGCGCGGCAAGTCTGAAGTGAAAGGCAGGGGCTTAACCCCTGAACTGCTTTGGAAACTGCCATGCTAGAGTGCTGGAGAGGTAAGTGGAATTCCTAGTGTAGCGGTGAAATGCGTAGATATTAGGAGGAACACCAGTGGCGAAGGCGGCTTACTGGACAGTAACTGACGTTGAGGCTCGAAAGCGTGGGGAGCAAACAGG	Lachnospiraceae sp.
ASV183	TACGGAGGGTGCGAGCGTTAATCGGAATAACTGGGCGTAAAGGGCACGCAGGCGGTTATTTAAGTGAGATGTGAAAGCCCCGGGCTTAACCTGGGAATTGCATTTCAGACTGGGTAACTAGAGTACTTTAGGGAGGGGTAGAATTCCACGTGTAGCGGTGAAATGCGTAGAGATGTGGAGGAATACCGAAGGCGAAGGCAGCCCCTTGGGAATGTACTGACGCTCATGTGCGAAAGCGTGGGGAGCAAACAGG	Haemophilus haemolyticus/influenzae
ASV184	TACGTAGGTCCCGAGCGTTGTCCGGATTTATTGGGCGTAAAGCGAGCGCAGGCGGTTAGATAAGTCTGAAGTTAAAGGCTGTGGCTTAACCATAGTACGCTTTGGAAACTGTTTAACTTGAGTGCAGAAGAGGAGAGTGGAATTCCATGTGTAGCGGTGAAATGCGTAGATATATGGAGGAACACCAGTGGCGAAGGCGACTCTCTGGTCTGTAACTGACGCTGAGGCTCGAAAGCGTGGGTAGCAAACAGG	P5D1-392 sp.
ASV187	TACATATGGGGCGAGCGTTATCCGGATTTATTGGGTGTAAAGGGTGCGTAGGCGGGAAAATAAGTCAGTATGTGAAATCCCTCGGCTCAACTGAGGAACTGCAACTGAAACTATTTTTCTTGAGTGTTGAAGGGGAAAGTGGAATTCCTAGTGTAGCGGTGAAATGCGTAGAGATTAGGAGGAACACCAGTGGCGAAGGCGACTTTCTGGGCAACAACTGACGCTGAGGCACGAAAGTGTGGGGAGCAAACAGG	Clostridia UCG-014 sp.
ASV188	TACGGAGGATGCGAGCGTTATCCGGATTTATTGGGTTTAAAGGGTGCGTAGGCGGTTTGTTAAGTCAGCGGTGAAATCTAGAGGCTCAACCTCGAAACTGCCGTTGAAACTGGCGAACTTGAGTGTAGATGAGGTAGGCGGAATTCGTGGTGTAGCGGTGAAATGCATAGATATCACGAGGAACTCCAATTGCGAAGGCAGCTTACTAAGGTACAACTGACGCTGAAGCACGAAAGCGTGGGTATCAAACAGG	Porphyromonas sp.
ASV190	TACGTAGGTCCCGAGCGTTGTCCGGATTTATTGGGCGTAAAGCGAGCGCAGGCGGTTAGATAAGTCTGAAGTTAAAGGCTGTGGCTTAACCATAGTACGCTTTGGAAACTGCATAACTTGAGTGCTGGAGAGGCAAGGGGAATTCCACGTGTAGCGGTGAAATGCGTAGATATGTGGAGGAATACCAGTGGCGAAGGCGCCTTGCTGGACAGAAACTGACGCTGAGGCACGAAAGCGTGGGGAGCAAACAGG	Bacilli sp.
ASV191	TACGAAGGGGGCTAGCGTTGCTCGGAATCACTGGGCGTAAAGGGCGCGTAGGCGGCTGATTTAGTCGAGGGTGAAAGCCCGTGGCTCAACCACGGAATGGCCTTCGATACTGGTTGGCTTGAGACCGGAAGAGGACAGCGGAACTGCGAGTGTAGAGGTGAAATTCGTAGATATTCGCAAGAACACCAGTGGCGAAGGCGGCTGTCTGGTCCGGTTCTGACGCTGAGGCGCGAAAGCGTGGGGAGCAAACAGG	Methylobacterium-Methylorubrum sp.
ASV195	TACGTAGGTCCCGAGCGTTGTCCGGATTTATTGGGCGTAAAGCGTGCGTAGGCGGTTGTGTAAGTCTGGAGTGAAAGTCCAAGGCTCAACCTTGGTTTGTCTTTGGAAACTGCATAACTTGAGTGCTGGAGAGGCAAGGGGAATTCCACGTGTAGCGGTGAAATGCGTAGATATGTGGAGGAATACCAGTGGCGAAGGCGCCTTGCTGGACAGAAACTGACGCTGAGGCACGAAAGCGTGGGGAGCAAACAGG	Alicyclobacillus sp.
ASV197	TACGTAGGTCCCGAGCGTTGTCCGGATTTATTGGGCGTAAAGCGAGCGCAGGCGGTTTGATAAGTCTGAAGTTAAAGGCTGTGGCTCAACCATAGTTCGCTTTGGAAACTGTTTAACTTGAGTGCAGAAGGGGAGAGTGGAATTCCATGTGTAGCGGTGAAATGCGTAGATATATGGAGGAACACCGGTGGCGAAAGCGGCTCTCTGGTCTGTAACTGACGCTGAGGCTCGAAAGCGTGGGGAGCAAACAGG	Streptococcus sp.
ASV198	TACGGAGGGTGCGAGCGTTAATCGGAATAACTGGGCGTAAAGGGCACGCAGGCGGCTATTTAAGTGAGGTGTGAAATCCCCGGGCTTAACCTGGGAATTGCATTTCAGACTGGGTAGCTAGAGTACTTTAGGGAGGGGTAGAATTCCACGTGTAGCGGTGAAATGCGTAGAGATGTGGAGGAATACCGAAGGCGAAGGCAGCCCCTTGGGAATGTACTGACGCTCATGTGCGAAAGCGTGGGGAGCAAACAGG	Aggregatibacter segnis
ASV199	TACGTAGGGGGCAAGCGTTGTCCGGAATCACTGGGCGTAAAGCGTGCGTAGGCGGTTGTGTAAGTCTGGAGTGAAAGTCCAAGGCTCAACCTTGGGATTGCTTTGGAAACTGCATAACTTGAGTGCTGGAGAGGCAAGGGGAATTCCACGTGTAGCGGTGAAATGCGTAGATATATGGAGGAACACCGGTGGCGAAAGCGGCTCTCTGGTCTGTAACTGACGCTGAGGCTCGAAAGCGTGGGGAGCGAACAGG	Alicyclobacillus sp.
ASV201	TACGTAGGTCCCGAGCGTTGTCCGGATTTATTGGGCGTAAAGCGAGCGCAGGCGGTTAGATAAGTCTGAAGTTAAAGGCTGTGGCTTAACCATAGTACGCTTTGGAAACTGTTTAACTTGAGTGCAAGAGGGGAGAGTGGAATTCCATGTGTAGCGGTGAAATGCGTAGAGATGTGGAGGAATACCGAAGGCGAAGGCAGCCCCTTGGGAATGTACTGACGCTCATGTGCGAAAGCGTGGGGAGCAAACAGG	Streptococcus sp.
ASV202	TACGTATGTCGCAAGCGTTATCCGGAATTATTGGGCATAAAGGGCATCTAGGCGGATATACAAGTCAGGGGTGAAAACTTAGGGCTCAACTCAAAGCTTGCCTTTGAAACTGTATATCTAGAGTGCTGGAGAGGTGGACGGAACTACACGAGTAGAGGTGAAATTCGTAGATATGTGTAGGAATGCCGATGATGAAGATAGTCCACTGGACAGCAACTGACGCTGAAGTGCGAAAGCTAGGGGAGCAAACAGG	Leptotrichia sp.
ASV212	TACGTAGGTGGCAAGCGTTGTCCGGATTTATTGGGCGTAAAGCGAGCGCAGGCGGTTAGATAAGTCTGAAGTTAAAGGCTGTGGCTTAACCATAGTACGCTTTGGAAACTGTTTAACTTGAGTGCAGAAGGGGAGAGTGGAATTCCATGTGTAGCGGTGAAATGCGTAGATATATGGAGGAACACCGGTGGCGAAAGCGGCTCTCTGGTCTGTAACTGACGCTGAGGCTCGAAAGCGTGGGGAGCAAACAGG	Streptococcus sp.
ASV214	TACGTAGGTCCCGAGCGTTGTCCGGAATCACTGGGCGTAAAGCGTGCGTAGGCGGTTGTGTAAGTCTGGAGTGAAAGTCCAAGGCTCAACCTTGGTTTGTCTTTGGAAACTGCATAACTTGAGTGCTGGAGAGGCAAGGGGAATTCCACGTGTAGCGGTGAAATGCGTAGATATGTGGAGGAATACCAGTGGCGAAGGCGCCTTGCTGGACAGAAACTGACGCTGAGGCACGAAAGCGTGGGGAGCAAACAGG	Alicyclobacillus sp.
ASV215	TACGTATGTCGCGAGCGTTATCCGGAATTATTGGGCATAAAGGGCATCTAGGCGGCCAGATAAGTCCGAGGTGAAAACTGCCGGCTCAACCAGCAGCTTGCCTTGGAAACTACCTGGCTAGAGTATTGGAGAGGTGGACGGAACTACACGAGTAGAGGTGAAATTCGTAGATATGTGTAGGAATGCCGATGATGAAGATAGTTCACTGGACGATAACTGACGCTGAAGTGCGAAAGCTAGGGGAGCGAACAGG	Leptotrichia sp.
ASV216	TACGTAGGGTGCGAGCGTTAATCGGAATTACTGGGCGTAAAGCGAGCGCAGACGGTTACTTAAGCAGGATGTGAAATCCCCGGGCTCAACCTGGGAACTGCGTTCTGAACTGGGTAGCTAGAGTATGTCAGAGGGGGGTAGAATTCCACGTGTAGCAGTGAAATGCGTAGAGATGTGGAGGAATACCGATGGCGAAGGCAGCCCCCTGGGATAATACTGACGTTCATGCTCGAAAGCGTGGGTAGCAAACAGG	Eikenella sp.
ASV219	TACGTAGGTCCCGAGCGTTGTCCGGATTTATTGGGCGTAAAGCGAGCGCAGGCGGTTAGATAAGTCTGAAGTTAAAGGCTGTGGCTTAACCATAGTACGCTTTGGAAACTGTTTAACTTGAGTGCTGGAGAGGCAAGGGGAATTCCACGTGTAGCGGTGAAATGCGTAGATATGTGGAGGAATACCAGTGGCGAAGGCGCCTTGCTGGACAGAAACTGACGCTGAGGCACGAAAGCGTGGGGAGCAAACAGG	Lactobacillales sp.
ASV220	TACGTAGGGGGCGAGCGTTATCCGGAATTATTGGGCGTAAAGAGTGCGTAGGTGGCACCTTAAGCGCAGGGTTTAAGGCAATGGCTCAACCATTGTTCGCCTTGCGAACTGGGGTGCTTGAGTGCAGGAGGGGAAAGTGGAATTCCTAGTGTAGCGGTGAAATGCGTAGATATTAGGAGGAACACCAGTGGCGAAGGCGACTTTCTGGACTGTTACTGACACTGAGGCACGAAAGCGTGGGGAGCAAACAGG	[Eubacterium] nodatum group sp.
ASV221	TACGGAGGGTGCAAGCGTTACTCGGAATCACTGGGCGTAAAGGGCGCGTAGGCGGATTATCAAGTCTCTTGTGAAATCTAATGGCTTAACCATTAAACTGCTTGGGAAACTGATAGTCTAGAGTGAGGGAGAGGCAGATGGAATTGGTGGTGTAGGGGTAAAATCCGTAGATATCACCAAGAATACCCATTGCGAAGGCGATCTGCTGGAACTCAACTGACGCTAAGGCGCGAAAGCGTGGGGAGCAAACAGG	Campylobacter coli/helveticus/jejuni/upsaliensis
ASV222	TACGTATGTCACGAGCGTTATCCGGATTTATTGGGCGTAAAGCGCGTCTAGGTGGTTATGTAAGTCTGATGTGAAAATGCAGGGCTCAACTCTGTATTGCGTTGGAAACTGTATAACTAGAGTACTGGAGAGGTAAGCGGAACTACAAGTGTAGAGGTGAAATTCGTAGATATTTGTAGGAATGCCGATGGGGAAGCCAGCTTACTGGACAGATACTGACGCTGAAGCGCGAAAGCGTGGGTAGCAAACAGG	Fusobacterium naviforme/nucleatum
ASV223	TACGTAGGGCGCGAGCGTTGTCCGGAATTATTGGGCGTAAAGAGCTTGTAGGCGGTTGGTCGCGTCTGCTGTGAAAGGCTGGGGCTTAACCCTGGTTTTGCAGTGGGTACGGGCTAACTAGAGTGCAGTAGGGGAGACTGGAATTCCTGGTGTAGCGGTGGAATGCGCAGATATCAGGAGGAACACCGATGGCGAAGGCAGGTCTCTGGGCTGTAACTGACGCTGAGAAGCGAAAGCATGGGGAGCGAACAGG	Rothia dentocariosa
ASV225	TACGTAGGTGGCAAGCGTTGTCCGGAATTATTGGGCGTAAAGCGCGCGCAGGTGGTTTAATAAGTCTGATGTGAAAGCCCACGGCTCAACCGTGGAGGGTCATTGGAAACTGTTTAACTTGAGTGCAAGAGGGGAGAGTGGAATTCCATGTGTAGCGGTGAAATGCGTAGATATATGGAGGAACACCGGTGGCGAAAGCGGCTCTCTGGCTTGTAACTGACGCTGAGGCTCGAAAGCGTGGGGAGCAAACAGG	P5D1-392 sp.
ASV229	TACGTAGGGTGCGAGCGTTAATCGGAATTACTGGGCGTAAAGCGAGCGCAGACGGTTACTTAAGCAGGATGTGAAATCCCCGGGCTCAACCTGGGAACTGCGTTCTGAACTGGGTGACTAGAGTGTGTCAGAGGGAGGTAGAATTCCACGTGTAGCAGTGAAATGCGTAGAGATGTGGAGGAATACCGAAGGCGAAGGCAGCCCCTTGGGAATGTACTGACGCTCATGTGCGAAAGCGTGGGGAGCAAACAGG	Neisseriaceae sp.
ASV230	TACGTAGGTGGCAAGCGTTGTCCGGATTTATTGGGCGTAAAGCGAGCGCAGGCGGTTCCTTAAGTCTGATGTGAAAGCCCCCGGCTCAACCGGGGAGGGTCATTGGAAACTGGGGAACTTGAGTGCAGAAGAGGAGAGTGGAATTCCATGTGTAGCGGTGAAATGCGTAGATATATGGAGGAACACCAGTGGCGAAGGCGACTCTCTGGTCTGTAACTGACGCTGAGGCTCGAAAGCGTGGGGAGCGAACAGG	Lactobacillales sp.
ASV233	TACGTAGGTGGCAAGCGTTGTCCGGAATTATTGGGCGTAAAGGGCGCGCAGGCGGCTTCTTAAGTCTGTCTTAAAAGTGCGGGGCTTAACCCCGTGATGGGATGGAAACTGGGAAGCTCAGAGTATCGGAGAGGAAAGCGGAATTCCTAGTGTAGCGGTGAAATGCGTAGATATTAGGAGGAACACCAGTGGCGAAAGCGGCTTTCTGGACGAAAACTGACGCTGAGGCGCGAAAGCCAGGGGAGCGAACGGG	Megasphaera micronuciformis
ASV234	TACGTAGGTGGCGAGCGTTATCCGGAATTATTGGGCGTAAAGGGTGCGTAGGCGGCCTGTTAAGTAAGTGGTTAAATTGTTGGGCTCAACCCAATCCAGCCACTTAAACTGGCAGGCTAGAGTATTGGAGAGGCAAGTGGAATTCCATGTGTAGCGGTAAAATGCGTAGATATATGGAGGAACACCAGTGGCGAAGGCGGCTTGCTAGCCAAAGACTGACGCTCATGCACGAAAGCGTGGGGAGCAAATAGG	Solobacterium moorei
ASV235	TACGTAGGTGGCAAGCGTTGTCCGGAATTATTGGGCGTAAAGCGCGCGCAGGTGGTTTAATAAGTCTGATGTGAAAGCCCCCGGCTCAACCGGGGAGGGTCATTGGAAACTGGTTGACTTGAGTGCAGAAGAGGAGAGTGGAATTCCATGTGTAGCGGTGAAATGCGTAGATATATGGAGGAACACCAGTGGCGAAGGCGACTCTCTGGTCTGTAACTGACGCTGAGGCTCGAAAGCGTGGGTAGCAAACAGG	Lactobacillales sp.
ASV237	TACGTAGGTCCCGAGCGTTGTCCGGATTTATTGGGCGTAAAGCGAGCGCAGGCGGTTAGATAAGTCTGAAGTTAAAGGCTGTGGCTCAACCATAGTTCGCTTTGGAAACTGTCAAACTTGAGTGCAGAAGGGGAGAGTGGAATTCCATGTGTAGCGGTGAAATGCGTAGATATATGGAGGAACACCGGTGGCGAAAGCGGCTCTCTGGCTTGTAACTGACGCTGAGGCTCGAAAGCGTGGGGAGCAAACAGG	Streptococcus sp.
ASV238	TACGTAGGGGGCAAGCGTTGTCCGGAATCACTGGGCGTAAAGCGTGCGTAGGCGGTTGTGTAAGTCTGGAGTGAAAGTCCAAGGCTCAACCTTGGTTTGTCTTTGGAAACTGCATAACTTGAGTGCTGGAGAGGCAAGGGGAATTCCACGTGTAGCGGTGAAATGCGTAGAGATGTGGAGGAATACCGAAGGCGAAGGCAGCCCCTTGGGAATGTACTGACGCTCATGTGCGAAAGCGTGGGGAGCAAACAGG	Alicyclobacillus sp.
ASV239	TACGTATGTCACAAGCGTTATCCGGATTTATTGGGCGTAAAGCGCGTCTAGGTGGTTATATAAGTCTGATGTGAAAATGCAGGGCTCAACTCTGTATTGCGTTGGAAACTGTGTAACTAGAGTACTGGAGAGGTAAGCGGAACTACAAGTGTAGAGGTGAAATTCGTAGATATTTGTAGGAATGCCGATGGGGAAGCCAGCTTACTGGACAGATACTGACGCTGAAGCGCGAAAGCGTGGGTAGCAAACAGG	Fusobacterium nucleatum
ASV241	TACGTAGGATCCGAGCGTTATCCGGAGTGACTGGGCGTAAAGAGTTGCGTAGGTGGTTTAATAAGCGAATAGTGAAATCTGGTGGCTCAACCATTCAGACTATTATTCGAACTGTTGAACTCGAGAGCAGAAGAGGTAGCTGGAATTTCTAGTGTAGGAGTGAAATCCGTAGATATTAGAAGGAACACCGATGGCGTAGGCAGGCTACTGGGCTGTTTCTGACACTGAGGCACGAAAGCGTGGGGAGCGAACCGG	Saccharimonadales sp.
ASV242	TACGTAGGTCCCGAGCGTTGTCCGGAATCACTGGGCGTAAAGCGTGCGTAGGCGGTTGTGTAAGTCTGGAGTGAAAGTCCAAGGCTCAACCTTGGGATTGCTTTGGAAACTGCATAACTTGAGTGCTGGAGAGGCAAGGGGAATTCCACGTGTAGCGGTGAAATGCGTAGATATGTGGAGGAATACCAGTGGCGAAGGCGCCTTGCTGGACAGAAACTGACGCTGAGGCACGAAAGCGTGGGGAGCAAACAGG	Alicyclobacillus sp.
ASV246	TACGTAGGGGGCAAGCGTTATCCGGATTTACTGGGTGTAAAGGGAGCGCAGACGGCTTGGCAAGTCTGAAGTGAAAGCCCGGGGCTTAACCCCGGGACTGCTTTGGAAACTGTAAAGCTAGAGTGTCGGAGAGGTAAGTGGAATTCCCAGTGTAGCGGTGAAATGCGTAGATATTGGGAGGAACACCGGTGGCGAAGGCGGCTTACTGGACGATAACTGACGTTGAGGCTCGAAGGCGTGGGGAGCAAACAGG	Lachnospiraceae sp.
ASV249	TACGTAGGTGGCAAGCGTTGTCCGGATTTATTGGGCGTAAAGCGAGCGCAGGCGGTCAATTAAGTCTGATGTGAAAGCCCCCGGCTCAACCGGGGAGGGTCATTGGAAACTGGGGAACTTGAGTGCAGAAGAGGAGAGTGGAATTCCATGTGTAGCGGTGAAATGCGTAGATATATGGAGGAACACCAGTGGCGAAGGCGACTCTCTGGTCTGTAACTGACGCTGAGGCTCGAAAGCGTGGGTAGCAAACAGG	Granulicatella sp.
ASV251	TACGTAGGTGGCAAGCGTTGTCCGGAATTATTGGGCGTAAAGCGCGCGCAGGCGGATAGGTCAGTCTGTCTTAAAAGTTCGGGGCTTAACCCCGTGATGGGATGGAAACTGCCAATCTAGAGTATCGGAGAGGAAAGTGGAATTCCTAGTGTAGCGGTGAAATGCGTAGATATTAGGAAGAACACCAGTGGCGAAGGCGACTTTCTGGACGAAAACTGACGCTGAGGCGCGAAAGCCAGGGGAGCGAACGGG	Veillonella dispar/parvula
ASV252	TACGTATGGGGCAAGCGTTATCCGGATTTACTGGGTGTAAAGGGAGCGTAGGCGGCCTGGCAAGCCTGATGTGAAATACCGGGGCCCAACCCCGGGGCTGCATTGGGAACTGCCAGGCTGGAGTGCCGGAGAGGCAGGCGGAATTCCTAGTGTAGCGGTGAAATGCGTAGATATTAGGAGGAACACCAGTGGCGAAGGCGGCCTGCTGGACGGTGACTGACGCTGAGGCTCGAAAGCGTGGGGAGCAAACAGG	A2 sp.
ASV254	TACGTAGGGGGCAAGCGTTATCCGGAATTATTGGGCGTAAAGAGTGCGTAGGTGGTTACCTAAGCGCAAGGTTTAATTTAGAGGCTCAACCTCTACTTGCCTTGCGAACTGGGCTACTTGAGTGCAGGAGGGGAAAGCGGAATTCCTAGTGTAGCGGTGAAATGCGTAGATATTAGGAGGAACACCAGCGGCGAAGGCGGCTTTCTGGACTGTAACTGACACTGAGGCACGAAAGCGTGGGTAGCAAACAGG	Mogibacterium diversum/neglectum/pumilum/vescum
ASV256	TACGTAGGGTGCGAGCGTTGTCCGGAATTACTGGGCGTAAAGAGCTCGTAGGTGGTTTGTCGCGTCGTTTGTGTAAGCCCGCAGCTTAACTGCGGGACTGCAGGCGATACGGGCATAACTTGAGTGCTGTAGGGGAGACTGGAATTCCTGGTGTAGCGGTGGAATGCGCAGATATCAGGAGGAACACCGATGGCGAAGGCAGGTCTCTGGGCAGTAACTGACGCTGAGGAGCGAAAGCATGGGTAGCGAACAGG	Corynebacteriumafermentans/coyleae/fournieri/ihumii/mucifaciens/pilbarense/ ureicelerivorans
ASV259	TACGTATGTCGCAAGCGTTATCCGGAATTATTGGGCTTAAAGGGCATCTAGGCGGTTTTTCAAGTCAGGGGTGAAAACTTATGGCTCAACCATAAGCTTGCCTTTGAAACTGAAAAACTAGAGTACTGGAAAGGTGGGTGGAACTACACGAGTAGAGGTGAAATTCGTAGATATGTGTAGGAATGCCGATGATGAAGATAACTCACTGGACAGAAACTGACGCTGAAGTGCGAAAGCTAGGGGAGCAAACAGG	Streptobacillus sp.
ASV260	TACGTAGGTGGCAAGCGTTGTCCGGAATTATTGGGCGTAAAGCGCGCGCAGGCGGATCTGCCAGTCTGTCTTAAAAGTTCGGGGCTCAACCCCGTGATGGGATGGAAACTACAGATCTAGAGTATCGGAGGGGAAAGTGGAATTCCTAGTGTAGCGGTGAAATGCGTAGATATTAGGAGGAACACCAGTGGCGAAGGCGACTTTCTGGACGATCACTGACGCTGAGGCGCGAAAGCCAGGGGAGCGAACGGG	Veillonella sp.
ASV262	TACGTAGGGTGCGAGCGTTAATCGGAATTACTGGGCGTAAAGCGGGCGCAGACGGTTACTTAAGCAGGATGTGAAATCCCCGGGCTCAACCCGGGAACTGCGTTCTGAACTGGGTGACTCGAGTGTGTCAGAGGGAGGTAGAATTCCACGTGTAGCAGTGAAATGCGTAGAGATGTGGAGGAATACCGATGGCGAAGGCAGCCTCCTGGGATAACACTGACGTTCATGCCCGAAAGCGTGGGTAGCAAACAGG	Neisseria lactamica/meningitidis/polysaccharea
ASV264	TACGGAGGATGCGAGCGTTATCCGGAATCATTGGGTTTAAAGGGTCCGTAGGCGGGCTGATAAGTCAGAGGTGAAAGCGCTTAGCTCAACTAAGCAACTGCCTTTGAAACTGTCAGTCTTGAATGATTGTGAAGTAGTTGGAATGTGTAGTGTAGCGGTGAAATGCTTAGATATTACACAGAACACCGATAGCGAAGGCATATTACTAACAATTTATTGACGCTGATGGACGAAAGCGTGGGGAGCGAACAGG	Capnocytophaga sputigena
ASV266	TACGTAGGTGGCAAGCGTTGTCCGGAATTATTGGGCGTAAAGCGCGCGCAGGCGGATCAGTCAGTCTGTCTTAAAAGTTCGGGGCTTAACCCCGTGATGGGATGGAAACTGCTGATCTAGAGTATCGGAGAGGAAAGTGGAATTCCTAGTGTAGCGGTGAAATGCGTAGATATTAGGAAGAACACCAGTGGCGAAGGCGACTTTCTGGACGAAAACTGACGCTGAGGCGCGAAAGCCAGGGGAGCGAACGGG	Veillonella parvula/rogosae/tobetsuensis
ASV271	TACGTAGGTCCCGAGCGTTATCCGGATTTATTGGGCGTAAAGCGAGCGCAGGCGGTTAGATAAGTCTGAAGTTAAAGGCTGTGGCTTAACCATAGTATGCTTTGGAAACTGTTTAACTTGAGTGCAGAAGGGGAGAGTGGAATTCCATGTGTAGCGGTGAAATGCGTAGATATATGGAGGAACACCGGTGGCGAAAGCGGCTCTCTGGTCTGTAACTGACGCTGAGGCTCGAAAGCGTGGGGAGCAAACAGG	Streptococcus sp.
ASV272	TACGTAGGTGGCAAGCGTTGTCCGGATTTATTGGGCGTAAAGCGAGCGCAGGCGGTCAATTAAGTCTGATGTGAAAGCCCCCGGCTCAACCGGGGAGGGTCATTGGAAACTGGTTGACTTGAGTGCAGAAGAGGAGAGTGGAATTCCATGTGTAGCGGTGAAATGCGTAGATATGTGGAGGAATACCAGTGGCGAAGGCGCCTTGCTGGACAGAAACTGACGCTGAGGCACGAAAGCGTGGGGAGCAAACAGG	P5D1-392 sp.
ASV274	TACGTAGGTGGCAAGCGTTGTCCGGATTTATTGGGCGTAAAGCGAGCGCAGGCGGTTAGATAAGTCTGAAGTTAAAGGCTGTGGCTTAACCATAGTAGGCTTTGGAAACTGTTTAACTTGAGTGCAAGAGGGGAGAGTGGAATTCCATGTGTAGCGGTGAAATGCGTAGATATATGGAGGAACACCGGTGGCGAAAGCGGCTCTCTGGCTTGTAACTGACGCTGAGGCTCGAAAGCGTGGGGAGCAAACAGG	Streptococcus sp.
ASV280	TACGTAGGGTGCGAGCGTTAATCGGAATTACTGGGCGTAAAGCGTGCGCAGGCGGTCATGCAAGACAGAGGTGAAATCCCCGGGCTCAACCTGGGAACTGCCTTTGTGACTGCATGGCTGGAGTGCGGCAGAGGGGGATGGAATTCCGCGTGTAGCAGTGAAATGCGTAGATATGCGGAGGAACACCGATGGCGAAGGCAATCCCCTGGGCCTGCACTGACGCTCATGCACGAAAGCGTGGGGAGCAAACAGG	Alicycliphilus sp.
ASV282	TACGTAGGGTGCGAGCGTTGTCCGGAATTACTGGGCGTAAAGAGCTCGTAGGTGGTTTGTCGCGTCGTTTGTGGAATACCGCAGCTTAACTGCGGGGTTGCAGGCGATACGGGCATAACTTGAGTGCTGTAGGGGAGACTGGAATTCCTGGTGTAGCGGTGGAATGCGCAGATATCAGGAGGAACACCGATGGCGAAGGCAGGTCTCTGGGCAGTAACTGACGCTGAGGAGCGAAAGCATGGGTAGCGAACAGG	Corynebacterium appendicis
ASV285	TACGGAAGGTCCAGGCGTTATCCGGATTTATTGGGTTTAAAGGGAGCGTAGGCCGGAGATTAAGTGTGTTGTGAAATGTAGACGCTCAACGTCTGACTTGCAGCGCATACTGGTTTCCTTGAGTACGCACAACGTTGGCGGAATTCGTCGTGTAGCGGTGAAATGCTTAGATATGACGAAGAACTCCGATTGCGAAGGCAGCTGACGGGAGCGCAACTGACGCTTAAGCTCGAAGGTGCGGGTATCGAACAGG	Prevotella sp.
ASV286	TACGTAGGTCCCGAGCGTTGTCCGGATTTATTGGGCGTAAAGCGTGCGTAGGCGGTTGTGTAAGTCTGGAGTGAAAGTCCAAGGCTCAACCTTGGGATTGCTTTGGAAACTGCATAACTTGAGTGCTGGAGAGGCAAGGGGAATTCCACGTGTAGCGGTGAAATGCGTAGATATGTGGAGGAATACCAGTGGCGAAGGCGCCTTGCTGGACAGAAACTGACGCTGAGGCACGAAAGCGTGGGGAGCAAACAGG	Alicyclobacillus sp.
ASV287	TACGTATGTCGCAAGCGTTATCCGGAATTATTGGGCATAAAGGGCATCTAGGCGGCCCTGTAAGTCTAGGGTGAAAACCTGCGGCTCAACCGCAGGCCTGCCCCGGAAACTACAGGGCTAGAGTGCCGGAGAGGTGGACGGAACTGCACGAGTAGAGGTGAAATTCGTAGATATGTGCAGGAATGCCGATGATGAAGATAGTTCACTGGACGGCAACTGACGCTGAAGTGCGAAAGCTAGGGGAGCGAACAGG	Leptotrichia sp.
ASV288	TACGAAGGGTGCAAGCGTTAATCGGAATTACTGGGCGTAAAGCGCGCGTAGGTGGCTTGATAAGTTGGATGTGAAATCCCCGGGCTCAACCTGGGAACTGCATCCAAAACTGTCTGGCTAGAGTGCGGTAGAGGGTAGTGGAATTTCCAGTGTAGCGGTGAAATGCGTAGATATTGGAAGGAACACCAGTGGCGAAGGCGACTACCTGGACTGACACTGACACTGAGGTGCGAAAGCGTGGGGAGCAAACAGG	Pseudomonas aeruginosa/oleovorans/oryzihabitans/psychrotolerans/stutzeri
ASV290	TACGTAGGGGGCAAGCGTTGTCCGGAATCACTGGGCGTAAAGCGTGCGTAGGCGGTTGTGTAAGTCTGGAGTGAAAGTCCAAGGCTCAACCTTGGGATTGCTTTGGAAACTGCATAACTTGAGTGCTGGAGAGGCAAGGGGAATTCCACGTGTAGCGGTGAAATGCGTAGAGATGTGGAGGAATACCGAAGGCGAAGGCAGCCCCTTGGGAATGTACTGACGCTCATGTGCGAAAGCGTGGGGAGCAAACAGG	Alicyclobacillus sp.
ASV292	TACGTAGGTGGCGAGCGTTGTCCGGATTTATTGGGCGTAAAGGGAGTGTAGGCGGTCTTTTAAGTCTGATGTGAAAGCCCACGGCTCAACCGTGGAGGGTCATTGGAAACTGGGAGACTTGAGTGCAGAAGAGGAGAGCGGAATTCCATGTGTAGCGGTGAAATGCGTAGATATATGGAGGAACACCGGTGGCGAAAGCGGCTCTCTGGCTTGTAACTGACGCTGAGGCTCGAAAGCGTGGGGAGCAAACAGG	Abiotrophia sp.
ASV293	TACGTAGGGGGCAAGCGTTATCCGGATTTACTGGGTGTAAAGGGAGCGTAGACGGCTGTGCAAGTCTGAAGTGAAAGGCAAGGGCTCAACCTTTGGACTGCTTTGGAAACTGTGCAGCTAGAGTGTCGGAGAGGCAAGTGGAATTCCTAGTGTAGCGGTGAAATGCGTAGATATTAGGAGGAACACCAGTGGCGAAGGCGGCTTGCTGGACGATGACTGACGTTGAGGCTCGAAAGCGTGGGGAGCAAACAGG	Dorea sp.
ASV295	TACGGAGGGTGCGAGCGTTAATCGGAATAACTGGGCGTAAAGGGCACGCAGGCGGTTGATTAAGTGAGATGTGAAAGCCCTGGGCTTAACCTGGGAATTGCATTTCATACTGGTCAACTAGAGTACTTTAGGGAGGGGTAGAATTCCACGTGTAGCGGTGAAATGCGTAGAGATGTGGAGGAATACCGAAGGCGAAGGCAGCCCCTTGGGAATGTACTGACGCTCATGTGCGAAAGCGTGGGGAGCAAACAGG	Actinobacillus ureae
ASV301	TACGTAGGTCCCGAGCGTTGTCCGGATTTATTGGGCGTAAAGCGAGCGCAGGCGGTTTGATAAGTCTGAAGTTAAAGGCTGTGGCTCAACCATAGTTCGCTTTGGAAACTGTCAAACTTGAGTGCAGAAGGGGAGAGTGGAATTCCATGTGTAGCGGTGAAATGCGTAGAGATTAGGAGGAACACCAGTGGCGAAGGCGGCTTTTTGGCCTGTAACTGACACTGAGGCGCGAAAGCGTGGGGAGCAAACAGG	Streptococcus sp.
ASV307	TACGTAGGTGGCAAGCGTTGTCCGGATTTATTGGGCGTAAAGCGAGCGCAGGCGGTTCCTTAAGTCTGATGTGAAAGCCCCCGGCTCAACCGGGGAGGGTCATTGGAAACTGGTTGACTTGAGTGCAGAAGAGGAGAGTGGAATTCCATGTGTAGCGGTGAAATGCGTAGATATATGGAGGAACACCAGTGGCGAAGGCGACTCTCTGGTCTGTAACTGACGCTGAGGCTCGAAAGCGTGGGTAGCAAACAGG	Granulicatella sp.
ASV308	TACGTAGGTCCCGAGCGTTGTCCGGATTTATTGGGCGTAAAGCGAGCGCAGGCGGTTTGATAAGTCTGAAGTTAAAGGCTGTGGCTCAACCATAGTTCGCTTTGGAAACTGTCAAACTTGAGTGCAGAAGGGGAGAGTGGAATTCCATGTGTAGCGGTGAAATGCGTAGATATATGGAGGAACACCGGTGGCGAAAGCGGCTCTCTGGTCTGTAACTGACGCTGAGGCTCGAAAGCGTGGGTAGCAAACAGG	Streptococcus sp.
ASV309	TACGTAGGGTGCAAGCATTATCCGGAGTGACTGGGCGTAAAGAGTTGCGTAGGCGGTTTAATAAGTGAATAGTGAAACCTGGTGGCTCAACCATACAGACTATTATTCAAACTGTTAAACTCGAGAATGGTAGAGGTAACTGGAATTTCTAGTGTAGGAGTGAAATCCGTAGATATTAGAAGGAACACCGATGGCGTAGGCAGGTTACTGGGCCATTTCTGACGCTAAGGCACGAAAGCGTGGGGAGCGAACCGG	TM7x sp.
ASV312	TACGTAGGGTGCAAGCGTTAATCGGAATTACTGGGCGTAAAGCGTGCGCAGGCGGTTATGCAAGACAGAGGTGAAATCCCCGGGCTCAACCTGGGAACTGCCTTTGTGACTGCATGGCTAGAGTACGGTAGAGGGGGATGGAATTCCGCGTGTAGCAGTGAAATGCGTAGATATGCGGAGGAACACCGATGGCGAAGGCAATCCCCTGGACCTGTACTGACGCTCATGCACGAAAGCGTGGGGAGCAAACAGG	Pelomonas aquatica/puraquae/saccharophila
ASV315	TACGTATGTCGCAAGCGTTATCCGGAATTATTGGGCATAAAGGGCATCTAGGCGGCCCTGTAAGTCTAGGGTGAAAACCTGCGGCTCAACCGCAGGCCTGCCCCGGAAACTACAAGGCTAGAGTATCGGAGAGGTGGACGGAACTGCACGAGTAGAGGTGAAATTCGTAGATATGTGCAGGAATGCCGATGATGAAGATAGTTCACTGGACGGTAACTGACGCTGAAGTGCGAAAGCTAGGGGAGCAAACAGG	Leptotrichia sp.
ASV317	TACGGAAGGTCCGGGCGTTATCCGGATTTATTGGGTTTAAAGGGAGCGTAGGCTGGAGATTAAGTGTGTTGTGAAATGTAGACGCTCAACGTCTGACTTGCAGCGCATACTGGTTTCCTTGAGTACGCACAACGTTGGCGGAATTCGTCGTGTAGCGGTGAAATGCTTAGATATGACGAAGAACTCCGATTGCGAAGGCAGCTGACGGGAGCGCAACTGACGCTTAAGCTCGAAGGTGCGGGTATCAAACAGG	Prevotella sp.
ASV323	TACGTAGGGGGCAAGCGTTATCCGGATTTACTGGGTGTAAAGGGAGCGTAGACGGCAGCACAAGTCTGAAGTGAAATGCCGGGGCTTAACCCCGGAACTGCTTTGGAAACTGTGCAGCTAGAGTGCAGGAGAGGTAAGTGGAATTCCTAGTGTAGCGGTGAAATGCGTAGATATTAGGAGGAACACCAGTGGCGAAGGCGGCTTACTGGACTGTAACTGACGTTGAGGCTCGAAAGCGTGGGGAGCAAACAGG	Lachnospiraceae NK4A136 group bacterium
ASV324	TACGTAGGTGGCAAGCGTTGTCCGGAATTATTGGGCGTAAAGCGCGCGCAGGTGGTTTAATAAGTCTGATGTGAAAGCCCCCGGCTCAACCGGGGAGGGTCATTGGAAACTGGGGAACTTGAGTGCAGAAGAGGAGAGTGGAATTCCATGTGTAGCGGTGAAATGCGTAGATATATGGAGGAACACCAGTGGCGAAGGCGACTCTCTGGTCTGTAACTGACGCTGAGGCTCGAAAGCGTGGGTAGCAAACAGG	Lactobacillales sp.
ASV325	TACGGAGGATGCGAGCGTTATCCGGATTTATTGGGTTTAAAGGGTGCGTAGGCGGGGAGCCAAGTCAGCGGTAAAATCGTGGGGCTCAACCCCATCCCGCCGTTGAAACTGGTTTTCTTGAGTGGATGAGAAGTATGCGGAATGCGTGGTGTAGCGGTGAAATGCATAGATATCACGCAGAACTCCGATTGCGAAGGCAGCATACCGGCATCCAACTGACGCTGAAGCACGAAGGCGTGGGTATCAAACAGG	Muribaculaceae sp.
ASV326	TACGGAGGGTGCAAGCGTTATCCGGATTTATTGGGTTTAAAGGGTCCGTAGGTGGGTTAGTAAGTCAGTGGTGAAATCCTGCAGCTTAACTGTAGAATTGCCATTGATACTGCTAGTCTTGAGTGTATTTGAAGTAGCTGGAATAAGTAGTGTAGCGGTGAAATGCATAGATATTACTTAGAACACCAATTGCGAAGGCAGGTTACTAAGATACAACTGACGCTGATGGACGAAAGCGTGGGGAGCGAACAGG	Bergeyella sp.
ASV338	TACGGAGGGTGCGAGCGTTAATCGGAATAACTGGGCGTAAAGGGCACGCAGGCGGTTATTTAAGTGAGGTGTGAAAGCCCCGGGCTTAACCTGGGAATTGCATTTCATACTGGGTCGCTAGAGTACTTTAGGGAGGGGTAGAATTCCACGTGTAGCGGTGAAATGCGTAGAGATGTGGAGGAATACCGAAGGCGAAGGCAGCCCCTTGGGAATGTACTGACGCTCATGTGCGAAAGCGTGGGGAGCAAACAGG	Haemophilus sp.
ASV341	TACGGAGGATCCGAGCGTTATCCGGATTTATTGGGTTTAAAGGGTGCGTAGGCGGCCTTTTAAGTCAGCGGTGAAAGTCTGTGGCTCAACCATAGAATTGCCGTTGAAACTGGGGGGCTTGAGTATGTTTGAGGCAGGCGGAATGCGTGGTGTAGCGGTGAAATGCTTAGATATCACGCAGAACCCCGATTGCGAAGGCAGCCTGCCAAGCCATGACTGACGCTGATGCACGAAAGCGTGGGGATCAAACAGG	Parabacteroides distasonis
ASV343	TACGTAGGTCCCGAGCGTTGTCCGGATTTATTGGGCGTAAAGCGAGCGCAGGCGGTTAGATAAGTCTGAAGTTAAAGGCTGTGGCTTAACCATAGTACGCTTTGGAAACTGGTTGACTTGAGTGCAGAAGAGGAGAGTGGAATTCCATGTGTAGCGGTGAAATGCGTAGATATATGGAGGAACACCAGTGGCGAAGGCGACTCTCTGGTCTGTAACTGACGCTGAGGCTCGAAAGCGTGGGTAGCAAACAGG	P5D1-392 sp.
ASV345	TACGTAGGTCCCGAGCGTTGTCCGGATTTATTGGGCGTAAAGCGAGCGCAGGCGGTTAGATAAGTCTGAAGTTAAAGGCTGTGGCTTAACCATAGTACGCTTTGGAAACTGTCAAACTTGAGTGCAGAAGGGGAGAGTGGAATTCCATGTGTAGCGGTGAAATGCGTAGATATATGGAGGAACACCGGTGGCGAAAGCGGCTCTCTGGCTTGTAACTGACGCTGAGGCTCGAAAGCGTGGGGAGCAAACAGG	Streptococcus sp.
ASV355	TACGGAGGGTGCAAGCGTTATCCGGATTTATTGGGTTTAAAGGGTCCGTAGGTGGGCTGATAAGTCAGCGGTGAAATCCTGCAGCTTAACTGTAGAACTGCCGTTGATACTGTTAGTCTTGAGTGTATTTGAAGTGGCTGGAATAAGTAGTGTAGCGGTGAAATGCATAGATATTACTTAGAACACCAATTGCGAAGGCAGGTCACTAAGATACAACTGACGCTGAGGGACGAAAGCGTGGGGAGCGAACAGG	Bergeyella sp.
ASV360	TACGGAAGGTCCAGGCGTTATCCGGATTTATTGGGTTTAAAGGGAGTGTAGGCGGTTTGTTAAGCGTGTTGTGAAATTTAGATGCTCAACATTTAACTTGCAGCGCGAACTGTCAGACTTGAGTACACGCAACGTATGCGGAATTCATGGTGTAGCGGTGAAATGCTTAGATATCATGAAGAACTCCGATTGCGAAGGCAGCATACGGGAGTGTAACTGACGCTTAAGCTCGAAGGTGCGGGTATCGAACAGG	Prevotella sp.
ASV361	TACGTAGGTCCCGAGCGTTGTCCGGATTTATTGGGCGTAAAGCGAGCGCAGGCGGTTAGATAAGTCTGAAGTTAAAGGCTGTGGCTTAACCATAGTACGCTTTGGAAACTGTTTAACTTGAGTGCAAGAGGGGAGAGTGGAATTCCATGTGTAGCGGTGAAATGCGTAGATATATGGAGGAACACCAGTGGCGAAGGCGGCTTTTTGGCCTGTAACTGACACTGAGGCGCGAAAGCGTGGGGAGCAAACAGG	Lactobacillales sp.
ASV363	TACGAAGGGGGCTAGCGTTGCTCGGAATCACTGGGCGTAAAGGGCGCGTAGGCGGCGTTTTAAGTCGGGGGTGAAAGCCTGTGGCTCAACCACAGAATGGCCTTCGATACTGGGACGCTTGAGTATGGTAGAGGTTGGTGGAACTGCGAGTGTAGAGGTGAAATTCGTAGATATTCGCAAGAACACCGGTGGCGAAGGCGGCCAACTGGACCATTACTGACGCTGAGGCGCGAAAGCGTGGGGAGCAAACAGG	Methylobacterium-Methylorubrum sp.
ASV365	TACGGAAGGTCCAGGCGTTATCCGGATTTATTGGGCGTAAAGCGAGCGCAGGCGGTTAGATAAGTCTGAAGTTAAAGGCTGTGGCTTAACCATAGTACGCTTTGGAAACTGTTTAACTTGAGTGCAAGAGGGGAGAGTGGAATTCCATGTGTAGCGGTGAAATGCGTAGATATATGGAGGAACACCGGTGGCGAAAGCGGCTCTCTGGCTTGTAACTGACGCTGAGGCTCGAAAGCGTGGGGAGCAAACAGG	Streptococcus sp.
ASV369	TACGTAGGTCCCGAGCGTTGTCCGGATTTATTGGGCGTAAAGGGAGTGTAGGCGGTCTTTTAAGTCTGATGTGAAAGCCCACGGCTCAACCGTGGAGGGTCATTGGAAACTGGGAGACTTGAGTGCAGAAGAGGAGAGCGGAATTCCATGTGTAGCGGTGAAATGCGTAGATATATGGAGGAACACCAGTGGCGAAGGCGGCTCTCTGGTCTGTAACTGACGCTGAGGCTCGAAAGCGTGGGGAGCAAACAGG	Abiotrophia sp.
ASV370	TACGGAGGGTGCGAGCGTTAATCGGAATAACTGGGCGTAAAGGGCACGCAGGCGGTGACTTAAGTGAGGTGTGAAAGCCCCGGGCTTAACCTGGGAATTGCATTTCAGACTGGGTAACTAGAGTACTTTAGGGAGGGGTAGAATTCCACGTGTAGCGGTGAAATGCGTAGAGATGTGGAGGAATACCGAAGGCGAAGGCAGCCCCTTGGGAATGTACTGACGCTCATGTGCGAAAGCGTGGGGAGCAAACAGG	Haemophilus sp.
ASV377	TACGGAGGGTGCGAGCGTTAATCGGAATAACTGGGCGTAAAGGGCACGCAGGCGGTTATTTAAGTGAGGTGTGAAAGCCCCGGGCTTAACCTGGGAATTGCATTTCAGACTGGGTAACTAGAGTACTTTAGGGAGGGGTAGAATTCCACGTGTAGCGGTGAAATGCGTAGATATGTGGAGGAATACCAGTGGCGAAGGCGCCTTGCTGGACAGAAACTGACGCTGAGGCACGAAAGCGTGGGGAGCAAACAGG	Pasteurellaceae sp.
ASV382	TACGTAGGGTCCAAGCGTTAATCGGAATTACTGGGCGTAAAGCGTGCGCAGGCGGTTGTGCAAGACCGATGTGAAATCCCCGAGCTTAACTTGGGAATTGCATTGGTGACTGCACGGCTAGAGTGTGTCAGAGGGGGGTAGAATTCCACGTGTAGCAGTGAAATGCGTAGAGATGTGGAGGAATACCGATGGCGAAGGCAGCCCCCTGGGATAACACTGACGCTCATGCACGAAAGCGTGGGGAGCAAACAGG	Ralstonia detusculanense/insidiosa/mannitolilytica/pickettii/solanacearum/syzygii
ASV385	TACGGAGGGTGCGAGCGTTAATCGGAATAACTGGGCGTAAAGGGCACGCAGGCGGTTATTTAAGTGAGGTGTGAAAGCCCCGGGCTTAACCTGGGAATTGCATTTCAGACTGGGTAACTAGAGTACTTTAGGGAGGGGTAGAATTCCACGTGTAGCGGTGAAATGCGTAGATATATGGAGGAACACCGGTGGCGAAAGCGGCTCTCTGGCTTGTAACTGACGCTGAGGCTCGAAAGCGTGGGGAGCAAACAGG	Pasteurellaceae sp.
ASV386	TACGTAGGGCGCGAGCGTTGTCCGGAATTATTGGGCGTAAAGGGCTTGTAGGCGGCTTGTCGCGTCTGCCGTGAAATCCTCTGGCTTAACTGGAGGCGTGCGGTGGGTACGGGCTGGCTTGAGTGCGGTAGGGGAGACTGGAATTCCTGGTGTAGCGGTGGAATGCGCAGATATCAGGAGGAACACCGGTGGCGAAGGCGGGTCTCTGGGCCGTTACTGACGCTGAGGAGCGAAAGCGTGGGGAGCGAACAGG	Actinomyces sp.
ASV393	TACGGAGGATGCGAGCGTTATCCGGAATCATTGGGTTTAAAGGGTCCGTAGGCGGGCTAATAAGTCAGAGGTGAAAGCGCTCAGCTCAACTGAGCAACTGCCTTTGAAACTGTTAGTCTTGAATGGTTGTGAAGTAGTTGGAATGTGTAGTGTAGCGGTGAAATGCTTAGATATTACACAGAACACCGATAGCGAAGGCATATTACTAACAATTAATTGACGCTGATGGACGAAAGCGTGGGGAGCGAACAGG	Capnocytophaga leadbetteri
ASV395	TACGTAGGGGGCAAGCGTTGTCCGGAATCACTGGGCGTAAAGCGAGCGCAGGCGGTTAGATAAGTCTGAAGTTAAAGGCTGTGGCTTAACCATAGTACGCTTTGGAAACTGTTTAACTTGAGTGCAAGAGGGGAGAGTGGAATTCCATGTGTAGCGGTGAAATGCGTAGATATATGGAGGAACACCGGTGGCGAAAGCGGCTCTCTGGCTTGTAACTGACGCTGAGGCTCGAAAGCGTGGGGAGCAAACAGG	Streptococcus sp.
ASV400	TACGTAGGGGGCAAGCGTTATCCGGATTTACTGGGTGTAAAGGGAGCGTAGACGGCATAGCAAGTCTGAAGTGAAAGCCCAAGGCTCAACCATGGGACTGCTTTGGAAACTGTTAAGCTAGAGTGCTGGAGAGGTAAGCGGAATTCCTAGTGTAGCGGTGAAATGCGTAGATATTAGGAAGAACACCAGTGGCGAAGGCGGCTTACTGGACAGTAACTGACGTTGAGGCTCGAAAGCGTGGGGAGCAAACAGG	Lachnospiraceae sp.
ASV401	TACGTAGGTCCCGAGCGTTGTCCGGATTTATTGGGCGTAAAGCGAGCGCAGGCGGTTTGATAAGTCTGAAGTTAAAGGCTGTGGCTCAACCATAGTTCGCTTTGGAAACTGCATAACTTGAGTGCTGGAGAGGCAAGGGGAATTCCACGTGTAGCGGTGAAATGCGTAGATATGTGGAGGAATACCAGTGGCGAAGGCGCCTTGCTGGACAGAAACTGACGCTGAGGCACGAAAGCGTGGGGAGCAAACAGG	Bacilli sp.
ASV403	TACGTAGGTCCCGAGCGTTGTCCGGATTTATTGGGCGTAAAGCGAGCGCAGGCGGTTAGATAAGTCTGAAGTTAAAGGCTGTGGCTTAACCATAGTACGCTTTGGAAACTGTTTAACTTGAGTGCAAGAGGGGAGAGTGGAATTCCTAGTGTAGCGGTGAAATGCGTAGAGATTAGGAGGAACACCAGTGGCGAAGGCGGCTTTTTGGCCTGTAACTGACACTGAGGCGCGAAAGCGTGGGGAGCAAACAGG	P5D1-392 sp.
ASV405	TACGTAGGTGGCAAGCGTTGTCCGGATTTATTGGGCGTAAAGCGAGCGCAGGCGGTCAATTAAGTCTGATGTGAAAGCCCCCGGCTCAACCGGGGAGGGTCATTGGAAACTGTTTAACTTGAGTGCAAGAGGGGAGAGTGGAATTCCATGTGTAGCGGTGAAATGCGTAGATATATGGAGGAACACCGGTGGCGAAAGCGGCTCTCTGGCTTGTAACTGACGCTGAGGCTCGAAAGCGTGGGGAGCAAACAGG	P5D1-392 sp.
ASV406	TACGTAGGGTGCAAGCGTTGTCCGGAATTATTGGGCGTAAAGAGCTCGTAGGCGGTCTGTCGCGTCTGCTGTGAAAACCCGAGGCTCAACCTCGGGCCTGCAGTGGGTACGGGCAGACTAGAGTGCGGTAGGGGAGATTGGAACTCCTGGTGTAGCGGTGGAATGCGCAGATATCAGGAAGAACACCGATGGCGAAGGCAGATCTCTGGGCCGTAACTGACGCTGAGGAGCGAAAGCGTGGGGAGCGAACAGG	Diaminobutyricimonas sp.
ASV407	TACGTAGGGGGCAAGCGTTGTCCGGAATCACTGGGCGTAAAGCGTGCGTAGGCGGTTGTGTAAGTCTGGAGTGAAAGTCCAAGGCTCAACCTTGGTTTGTCTTTGGAAACTGCATAACTTGAGTGCTGGAGAGGCAAGGGGAATTCCACGTGTAGCGGTGAAATGCGTAGATATATGGAGGAACACCAGTGGCGAAGGCGACTCTCTGGTCTGTAACTGACGCTGAGGCTCGAAAGCGTGGGTAGCAAACAGG	Alicyclobacillus sp.
ASV410	TACGTAGGTCCCGAGCGTTGTCCGGATTTATTGGGCGTAAAGCGAGCGCAGGCGGTTTGATAAGTCTGAAGTTAAAGGCTGTGGCTCAACCATAGTTCGCTTTGGAAACTGTCAAACTTGAGTGCAGAAGGGGAGAGTGGAATTCCATGTGTAGCGGTGAAATGCGTAGAGATGTGGAGGAATACCGAAGGCGAAGGCAGCCCCTTGGGAATGTACTGACGCTCATGTGCGAAAGCGTGGGGAGCAAACAGG	Streptococcus sp.
ASV411	TACGTAGGTGGCAAGCGTTGTCCGGATTTATTGGGCGTAAAGCGAGCGCAGGCGGTTCCTTAAGTCTGATGTGAAAGCCCCCGGCTCAACCGGGGAGGGTCATTGGAAACTGTTTAACTTGAGTGCAAGAGGGGAGAGTGGAATTCCATGTGTAGCGGTGAAATGCGTAGATATATGGAGGAACACCGGTGGCGAAAGCGGCTCTCTGGCTTGTAACTGACGCTGAGGCTCGAAAGCGTGGGGAGCAAACAGG	P5D1-392 sp.
ASV413	TACGGAGGGTGCAAGCGTTAATCGGAATTACTGGGCGTAAAGCGCACGCAGGCGGTCTGTCAAGTCGGATGTGAAATCCCCGGGCTCAACCTGGGAACTGCATTCGAAACTGGCAGGCTAGAGTCTTGTAGAGGGGGGTAGAATTCCAGGTGTAGCGGTGAAATGCGTAGAGATCTGGAGGAATACCGGTGGCGAAGGCGGCCCCCTGGACAAAGACTGACGCTCAGGTGCGAAAGCGTGGGGAGCAAACAGG	Klebsiella sp.
ASV414	TACGTAGGTCCCGAGCGTTGTCCGGATTTATTGGGCGTAAAGCGAGCGCAGGCGGTTTGATAAGTCTGAAGTTAAAGGCTGTGGCTCAACCATAGTTCGCTTTGGAAACTGTCAAACTTGAGTGCTGGAGAGGCAAGGGGAATTCCACGTGTAGCGGTGAAATGCGTAGATATGTGGAGGAATACCAGTGGCGAAGGCGCCTTGCTGGACAGAAACTGACGCTGAGGCACGAAAGCGTGGGGAGCAAACAGG	Lactobacillales sp.
ASV416	TACGTAGGTCCCGAGCGTTGTCCGGATTTATTGGGCGTAAAGCGAGCGCAGGCGGTCAATTAAGTCTGATGTGAAAGCCCCCGGCTCAACCGGGGAGGGTCATTGGAAACTGGTTGACTTGAGTGCAGAAGAGGAGAGTGGAATTCCATGTGTAGCGGTGAAATGCGTAGATATATGGAGGAACACCGGTGGCGAAAGCGGCTCTCTGGCTTGTAACTGACGCTGAGGCTCGAAAGCGTGGGGAGCAAACAGG	P5D1-392 sp.
ASV417	TACGTAGGGGGCAAGCGTTGTCCGGAATCACTGGGCGTAAAGCGTGCGTAGGCGGTTGTGTAAGTCTGGAGTGAAAGTCCAAGGCTCAACCTTGGGATTGCTTTGGAAACTGCATAACTTGAGTGCTGGAGAGGCAAGGGGAATTCCACGTGTAGCGGTGAAATGCGTAGATATATGGAGGAACACCAGTGGCGAAGGCGACTCTCTGGTCTGTAACTGACGCTGAGGCTCGAAAGCGTGGGTAGCAAACAGG	Alicyclobacillus sp.
ASV421	TACGTAGGGGGCAAGCGTTGTCCGGAATCACTGGGCGTAAAGCGTGCGTAGGCGGTTGTGTAAGTCTGGAGTGAAAGTCCAAGGCTCAACCTTGGTTTGTCTTTGGAAACTGCATAACTTGAGTGCAAGAGGGGAGAGTGGAATTCCATGTGTAGCGGTGAAATGCGTAGATATATGGAGGAACACCGGTGGCGAAAGCGGCTCTCTGGCTTGTAACTGACGCTGAGGCTCGAAAGCGTGGGGAGCAAACAGG	Lactobacillales sp.
ASV424	TACGGAAGGTCCAGGCGTTATCCGGATTTATTGGGTTTAAAGGGAGCGTAGGCTGGAGATTAAGTGTGTTGTGAAATGTAGACGCTCAACGTCTGACTTGCAGCGCATACTGGTTTCCTTGAGTACGCACAACGTTGGCGGAATTCGTCGTGTAGCGGTGAAATGCTTAGATATGACGAAGAACTCCGATTGCGAAGGCAGCTGACGGGAGCGCAACTGACGCTTAAGCTCGAAGGTGCGGGTATCAAACAGG	Prevotella melaninogenica
ASV427	TACGTAGGTCCCGAGCGTTATCCGGATTTATTGGGCGTAAAGCGAGCGCAGGCGGTTAGATAAGTCTGAAGTTAAAGGCTGTGGCTTAACCATAGTACGCTTTGGAAACTGTTAAACTTGAGTGCAGGAGAGAAAAGTGGAATTCCTAGTGTAGCGGTGAAATGCGTAGAGATTAGGAGGAACACCAGTGGCGAAGGCGGCTTTTTGGCCTGTAACTGACACTGAGGCGCGAAAGCGTGGGGAGCAAACAGG	P5D1-392 sp.
ASV433	TACGTAGGGTGCGAGCGTTAATCGGAATTACTGGGCGTAAAGCGGGCGCAGACGGTTACTTAAGCAGGATGTGAAATCCCCGGGCTCAACCTGGGAATTGCGTTCTGAACTGGGTGGCTAGAGTGTGTCAGAGGGGGGTAGAATTCCACGTGTAGCAGTGAAATGCGTAGAGATGTGGAGGAATACCGATGGCGAAGGCAGCCCCCTGGGATGGCACTGACGTTCATGCCCGAAAGCGTGGGTAGCAAACAGG	Neisseria oralis
ASV434	TACGTAGGTCCCGAGCGTTATCCGGATTTATTGGGCGTAAAGCGAGCGCAGGCGGTTTGATAAGTCTGAAGTTAAAGGCTGTGGCTCAACCATAGTTCGCTTTGGAAACTGTCAAACTTGAGTGCAGAAGGGGAGAGTGGAATTCCATGTGTAGCGGTGAAATGCGTAGATATATGGAGGAACACCGGTGGCGAAAGCGGCTCTCTGGTCTGTAACTGACGCTGAGGCTCGAAAGCGTGGGGAGCAAACAGG	Streptococcus sp.
ASV437	TACGTAGGTGGCAAGCGTTGTCCGGATTTATTGGGCGTAAAGCGAGCGCAGGCGGTTCCTTAAGTCTGATGTGAAAGCCCCCGGCTCAACCGGGGAGGGTCATTGGAAACTGGGGAACTTGAGTGCAGAAGAGGAGAGTGGAATTCCATGTGTAGCGGTGAAATGCGTAGATATGTGGAGGAATACCAGTGGCGAAGGCGCCTTGCTGGACAGAAACTGACGCTGAGGCACGAAAGCGTGGGGAGCAAACAGG	Lactobacillales sp.
ASV438	TACATAGGGGGCAAGCGTTATCCGGAATTATTGGGTGTAAAGGGTGCGTAGACGGGTGTTTAAGTTGGTTGTGAAATCCCTCGGCTCAACTGAGGAACTGCAACCAAAACTGGATATCTTGAGTGTCGGAGAGGAAAGTGGAATTCCTAGTGTAGCGGTGAAATGCGTAGATATTAGGAGGAACACCAGTGGCGAAGGCGACTTTCTGGACGATAACTGACGTTGAGGCACGAAAGTGTGGGGAGCAAACAGG	Clostridia UCG-014 sp.
ASV442	TACGAAGGGTGCAAGCGTTAATCGGAATTACTGGGCGTAAAGCGCGCGTAGGTGGTTCGTTAAGTTGGATGTGAAAGCCCCGGGCTCAACCTGGGAACTGCATCCAAAACTGGCGAGCTAGAGTACGGTAGAGGGTGGTGGAATTTCCTGTGTAGCGGTGAAATGCGTAGATATAGGAAGGAACACCAGTGGCGAAGGCGACCACCTGGACTGATACTGACACTGAGGTGCGAAAGCGTGGGGAGCAAACAGG	Pseudomonas aeruginosa/alcaligenes/alcaliphila/asplenii/cf./chengduensis/composti/ cuatrocienegasensis/fluorescens/fuscovaginae/guguanensis/indoloxydans/jessenii/knackmussii/mendocina/monteilii/nitroreducens/oleovorans/pseudoalcaligenes/putida/sihuiensis/songnenensis/toyotomiensis/trautweinii
ASV446	TACGTAGGTGGCAAGCGTTGTCCGGAATTATTGGGCGTAAAGCGCGCGCAGGTGGTTTAATAAGTCTGATGTGAAAGCCCACGGCTCAACCGTGGAGGGTCATTGGAAACTGTTAAACTTGAGTGCAGGAGAGAAAAGTGGAATTCCTAGTGTAGCGGTGAAATGCGTAGATATGTGGAGGAATACCAGTGGCGAAGGCGCCTTGCTGGACAGAAACTGACGCTGAGGCACGAAAGCGTGGGGAGCAAACAGG	Gemella sp.
ASV449	TACAGAGGGTGCAAGCGTTAATCGGAATTACTGGGCGTAAAGCGCGCGTAGGTGGTTATTTAAGTCAGATGTGAAAGCCCCGGGCTTAACCTGGGAACTGCATCTGATACTGGATAACTAGAGTAGGTGAGAGGGGAGTAGAATTCCAGGTGTAGCGGTGAAATGCGTAGATATGTGGAGGAATACCAGTGGCGAAGGCGCCTTGCTGGACAGAAACTGACGCTGAGGCACGAAAGCGTGGGGAGCAAACAGG	Gammaproteobacteria sp.
ASV450	TACGTAGGTGGCAAGCGTTGTCCGGATTTATTGGGCGTAAAGCGAGCGCAGGCGGTTCCTTAAGTCTGATGTGAAAGCCCCCGGCTCAACCGGGGAGGGTCATTGGAAACTGGGGAACTTGAGTGCAAGAGGGGAGAGTGGAATTCCATGTGTAGCGGTGAAATGCGTAGATATATGGAGGAACACCGGTGGCGAAAGCGGCTCTCTGGCTTGTAACTGACGCTGAGGCTCGAAAGCGTGGGGAGCAAACAGG	P5D1-392 sp.
ASV465	TACGTAGGTCCCGAGCGTTGTCCGGATTTATTGGGCGTAAAGCGAGCGCAGGCGGTTAGATAAGTCTGAAGTTAAAGGCTGTGGCTTAACCATAGTACGCTTTGGAAACTGTTTAACTTGAGTGCAAGAGGGGAGAGTGGAATTCCATGTGTAGCGGTGAAATGCGTAGATATATGGAGGAACACCGGTGGCGAAGGCGGGTCTCTGGGCCGTTACTGACGCTGAGGAGCGAAAGCGTGGGGAGCGAACAGG	Streptococcus sp.
ASV467	TACGTAGGGGGCAAGCGTTGTCCGGAATCACTGGGCGTAAAGCGTGCGTAGGCGGTTGTGTAAGTCTGGAGTGAAAGTCCAAGGCTCAACCTTGGTTTGTCTTTGGAAACTGCATAACTTGAGTGCTGGAGAGGCAAGGGGAATTCCACGTGTAGCGGTGAAATGCGTAGAGATTAGGAGGAACACCAGTGGCGAAGGCGGCTTTTTGGCCTGTAACTGACACTGAGGCGCGAAAGCGTGGGGAGCAAACAGG	Alicyclobacillus sp.
ASV468	TACGTAGGGTGCGAGCGTTGTCCGGAATTACTGGGCGTAAAGAGCTCGTAGGCGGTTTGTCACGTCGTCTGTGAAATCCTAGGGCTTAACCCTGGACGTGCAGGCGATACGGGCTGACTTGAGTACTACAGGGGAGACTGGAATTTCTGGTGTAGCGGTGGAATGCACAGATATCAGGAAGAACACCGATGGCGAAGGCAGGTCTCTGGGTAGTAACTGACGCTGAGGAGCGAAAGCATGGGTAGCGAACAGG	Lawsonella clevelandensis
ASV470	TACGTAGGGGGCAAGCGTTATCCGGATTTACTGGGTGTAAAGGGAGCGTAGACGGCGATGCAAGCCAGATGTGAAAGCCCGGGGCTCAACCCCGGGACTGCATTTGGAACTGTGTGGCTGGAGTGTCGGAGAGGCAGGCGGAATTCCTAGTGTAGCGGTGAAATGCGTAGATATTAGGAGGAACACCAGTGGCGAAGGCGGCCTGCTGGACGATGACTGACGTTGAGGCTCGAAAGCGTGGGGAGCAAACAGG	Lachnoclostridium sp.
ASV481	TACGTAGGGGGCAAGCGTTGTCCGGATTTATTGGGCGTAAAGCGAGCGCAGGCGGTTAGATAAGTCTGAAGTTAAAGGCTGTGGCTTAACCATAGTACGCTTTGGAAACTGTTTAACTTGAGTGCAAGAGGGGAGAGTGGAATTCCATGTGTAGCGGTGAAATGCGTAGATATATGGAGGAACACCGGTGGCGAAAGCGGCTCTCTGGCTTGTAACTGACGCTGAGGCTCGAAAGCGTGGGGAGCAAACAGG	Streptococcus sp.
ASV493	TACGTAGGGGGCAAGCGTTGTCCGGATTTATTGGGCGTAAAGCGAGCGCAGGCGGTTTGATAAGTCTGAAGTTAAAGGCTGTGGCTCAACCATAGTTCGCTTTGGAAACTGTCAAACTTGAGTGCAGAAGGGGAGAGTGGAATTCCATGTGTAGCGGTGAAATGCGTAGATATATGGAGGAACACCGGTGGCGAAAGCGGCTCTCTGGTCTGTAACTGACGCTGAGGCTCGAAAGCGTGGGGAGCGAACAGG	Streptococcus sp.
ASV497	TACGTAGGTGGCAAGCGTTGTCCGGATTTATTGGGCGTAAAGCGAGCGCAGGCGGTTCCTTAAGTCTGATGTGAAAGCCCACGGCTCAACCGTGGAGGGTCATTGGAAACTGTTAAACTTGAGTGCAGGAGAGAAAAGTGGAATTCCTAGTGTAGCGGTGAAATGCGTAGAGATTAGGAGGAACACCAGTGGCGAAGGCGGCTTTTTGGCCTGTAACTGACACTGAGGCGCGAAAGCGTGGGGAGCAAACAGG	Gemella sp.
ASV531	TACAGAGGGTGCAAGCGTTAATCGGATTTACTGGGCGTAAAGCGCGCGTAGGTGGCCAATTAAGTCAAATGTGAAATCCCCGAGCTTAACTTGGGAATTGCATTCGATACTGGTTGGCTAGAGTATGGGAGAGGATGGTAGAATTCCAGGTGTAGCGGTGAAATGCGTAGAGATCTGGAGGAATACCGATGGCGAAGGCAGCCATCTGGCCTAATACTGACACTGAGGTGCGAAAGCATGGGGAGCAAACAGG	Acinetobacter lwoffii
ASV543	TACGGAGGATCCGAGCGTTATCCGGATTTATTGGGTTTAAAGGGAGCGTAGGTGGACTGGTAAGTCAGTTGTGAAAGTTTGCGGCTCAACCGTAAAATTGCAGTTGATACTGTCAGTCTTGAGTACAGTAGAGGTGGGCGGAATTCGTGGTGTAGCGGTGAAATGCTTAGATATCACGAAGAACTCCGATTGCGAAGGCAGCTCACTGGACTGCAACTGACACTGATGCTCGAAAGTGTGGGTATCAAACAGG	Bacteroides dorei/fragilis
ASV545	TACGTAGGGTGCAAGCGTTGTCCGGATTTATTGGGCGTAAAGGGCTCGTAGGCGGTTTGTTGCGTCTGGTGTGAAAGCTTACTGCTTAACGGTAGGTTGCGCTGGATACGGGCAGGCTTGAGTGCAGTAGGGGAGACTGGAATTCTCGGTGTAACGGTGGAATGTGTAGATATCGGGAAGAACACCTATGGCGAAGGCAGGTCTCTGGGCTGTTACTGACGCTGAGGAGCGAAAGCGTGGGGAGCGAACAGG	Scardovia wiggsiae
ASV550	TACGGAAGGTCCTGGTGTTATCCGGATTTATTGGGTTTAAAGGGAGCGTAGGCCGCAGATTAAGTGTGTTGTGAAATTCAGGCGCCCAACGTCTGACTTGCAGCGCAAACTGGTCTGCTTGAGTTCGCGCAACGCAGGCGGAATTCGTCGTGTAGCGGTGAAATGCTTAGATATGACGAAGAACTCCGATTGCGAAGGCAGCTTGCGGGAGCGTTACTGACGCTGAAGCTCGAAAGTGCGGGTATCGAACAGG	Prevotella sp.
ASV569	TACGTAGGGGGCAAGCGTTATCCGGATTTACTGGGTGTAAAGGGAGCGTAGACGGAGTGGCAAGTCTGAAGTGAAAACCCTGGGCTTAACCTGGGGACTGCTTTGGAAACTGTTAATCTAGAGTGTTGGAGAGGTAAGTGGAATTCCTGGTGTAGCGGTGAAATGCGTAGATATCAGGAAGAACACCGGAGGCGAAGGCGGCTTACTGGACAATAACTGACGTTGAGGCTCGAAAGCGTGGGGATCAAACAGG	Oribacterium asaccharolyticum
ASV570	TACGTAGGGTGCGAGCGTTGTCCGGAATTACTGGGCGTAAAGAGCTCGTAGGTGGTTTGTTGCGTCGTCTGTGAAATTCCGGGGCTTAACTTCGGGGTGGCAGGCGATACGGGCATAACTAGAGTGCTGTAGGGGAGACTGGAATTCCTGGTGTAGCGGTGGAATGCGCAGATATCAGGAGGAACACCGATGGCGAAGGCAGGTCTCTGGGCAGTAACTGACGCTGAGGAGCGAAAGCATGGGGAGCGAACAGG	Corynebacterium matruchotii
ASV575	TACGGAAGGTCCAGGCGTTATCCGGATTTATTGGGTTTAAAGGGAGCGTAGGCCGTTTGGTAAGCGTGCTGTGAAATTTAGAGGCTCAACCTCTACCGTGCAGCGCGAACTGTCAGACTTGAGTGCGTAGTAGGTAGGCGGAATTCGTGGTGTAGCGGTGAAATGCTTAGATATCACGAAGAACTCCGATTGCGAAGGCAGCTTACCGTATCGCAACTGACGCTGATGCTCGAAGGTGCGGGTATCGAACAGG	Prevotella sp.
ASV577	TACGGAGGGTGCGAGCGTTATTCGGAATTACTGGGCGTAAAGCGCACGCAGGCGGTTGCCCAAGTCAGATGTGAAAGCCCCGGGCTTAACCTGGGAACTGCATTTGAAACTGGGCGACTAGAGTATGAAAGAGGAAAGCGGAATTTCCAGTGTAGCAGTGAAATGCGTAGATATTGGAAGGAACACCGATGGCGAAGGCAGCTTTCTGGGTCGATACTGACGCTCATGTGCGAAAGCGTGGGGAGCAAACAGG	Cardiobacterium hominis
ASV602	TACGTAGGTCCCGAGCGTTATCCGGATTTATTGGGCGTAAAGCGAGCGCAGGCGGTTAGATAAGTCTGAAGTTAAAGGCTGTGGCTTAACCATAGTACGCTTTGGAAACTGGGGAACTTGAGTGCAGAAGAGGAGAGTGGAATTCCATGTGTAGCGGTGAAATGCGTAGATATATGGAGGAACACCAGTGGCGAAGGCGACTCTCTGGTCTGTAACTGACGCTGAGGCTCGAAAGCGTGGGTAGCAAACAGG	P5D1-392 sp.
ASV606	TACGTAGGTGGCAAGCGTTGTCCGGAATTACTGGGCGTAAAGCGAGCGCAGACGGTTACTTAAGCAGGATGTGAAATCCCCGGGCTCAACCTGGGAACTGCGTTCTGAACTGGGTGACTAGAGTGTGTCAGAGGGAGGTAGAATTCCACGTGTAGCAGTGAAATGCGTAGAGATGTGGAGGAATACCGATGGCGAAGGCAGCCTCCTGGGATAACACTGACGTTCATGCTCGAAAGCGTGGGTAGCAAACAGG	Neisseria sp.
ASV611	TACGTAGGTGGCAAGCGTTGTCCGGAATTATTGGGCGTAAAGCGCGCGCAGGTGGTTTAATAAGTCTGATGTGAAAGCCCACGGCTCAACCGTGGAGGGTCATTGGAAACTGTTAAACTTGAGTGCTGGAGAGGCAAGGGGAATTCCACGTGTAGCGGTGAAATGCGTAGATATGTGGAGGAATACCAGTGGCGAAGGCGCCTTGCTGGACAGAAACTGACGCTGAGGCACGAAAGCGTGGGGAGCAAACAGG	Bacillales sp.
ASV651	TACGTAGGTCCCGAGCGTTGTCCGGATTTATTGGGCGTAAAGCGAGCGCAGGCGGTTTGATAAGTCTGAAGTTAAAGGCTGTGGCTCAACCATAGTTCGCTTTGGAAACTGTTAAACTTGAGTGCAGGAGAGAAAAGTGGAATTCCTAGTGTAGCGGTGAAATGCGTAGAGATTAGGAGGAACACCAGTGGCGAAGGCGGCTTTTTGGCCTGTAACTGACACTGAGGCGCGAAAGCGTGGGGAGCAAACAGG	Gemella sp.
ASV654	TACGAAGGGTGCGAGCGTTAATCGGAATTACTGGGCGTAAAGCGCGCGTAGGTGGTTTGTTAAGTTGGAAGTGAAAGCCCCGGGCTCAACCTGGGAATTGCTTTCAAAACTGACGGGCTAGAGTACGGTAGAGGGTAGTGGAATTTCCTGTGTAGCGGTGAAATGCGTAGATATAGGAAGGAACATCAGTGGCGAAGGCGACTACCTGGACTGATACTGACACTGAGGTGCGAAAGCGTGGGGAGCAAACAGG	Thiopseudomonas sp.
ASV657	TACGTATGTCGCAAGCGTTATCCGGAATTATTGGGCATAAAGGGCATCTAGGCGGCCCTGTAAGTCTAGGGTGAAAACCTGCGGCTCAACCGCAGGCCTGCCCCGGAAACTACAGGGCTGGAGTATTGGAGAGGTGGACGGAACTGCACGAGTAGAGGTGAAATTCGTAGATATGTGCAGGAATGCCGATGATGAAGATAGTTCACTGGACGATAACTGACGCTGAAGTGCGAAAGCTGGGGGAGCGAACAGG	Leptotrichia trevisanii
ASV666	TACGTAGGTCCCGAGCGTTGTCCGGATTTATTGGGCGTAAAGCGAGCGCAGGCGGTTCCTTAAGTCTGATGTGAAAGCCCCCGGCTCAACCGGGGAGGGTCATTGGAAACTGGGGAACTTGAGTGCAGAAGAGGAGAGTGGAATTCCATGTGTAGCGGTGAAATGCGTAGATATATGGAGGAACACCGGTGGCGAAAGCGGCTCTCTGGCTTGTAACTGACGCTGAGGCTCGAAAGCGTGGGGAGCAAACAGG	P5D1-392 sp.
ASV688	TACGTAGGTGGCAAGCGTTGTCCGGAATTATTGGGCGTAAAGCGCGCGCAGGTGGTTTAATAAGTCTGATGTGAAAGCCCACGGCTCAACCGTGGAGGGTCATTGGAAACTGTCAAACTTGAGTGCAGAAGGGGAGAGTGGAATTCCATGTGTAGCGGTGAAATGCGTAGATATATGGAGGAACACCGGTGGCGAAAGCGGCTCTCTGGTCTGTAACTGACGCTGAGGCTCGAAAGCGTGGGGAGCGAACAGG	Lactobacillales sp.
ASV710	TACGTAGGTGGCAAGCGTTGTCCGGAATTATTGGGCGTAAAGCGCGCGCAGGTGGTTTAATAAGTCTGATGTGAAAGCCCACGGCTCAACCGTGGAGGGTCATTGGAAACTGCATAACTTGAGTGCTGGAGAGGCAAGGGGAATTCCACGTGTAGCGGTGAAATGCGTAGATATGTGGAGGAATACCAGTGGCGAAGGCGCCTTGCTGGACAGAAACTGACGCTGAGGCACGAAAGCGTGGGGAGCAAACAGG	Bacillales sp.
ASV715	TACGTAGGGTGCGAGCGTTGTCCGGAATTACTGGGCGTAAAGAGCTCGTAGGTGGTTTGTCGCGTCGTTTGTGGAATACCGCAGCTTAACTGCGGGGTTGCAGGCGATACGGGCATAACTTGAGTGCTGTAGGGGAGACTGGAATTCCTGGTGTAGCGGTGGAATGCGCAGATATCAGGAGGAACACCGATGGCGAAGGCAGGTCTCTGGGCAGTAACTGACGCTGAGGAGCGAAAGCATGGGGAGCGAACAGG	Corynebacterium gottingense/hadale/imitans
ASV727	TACGGAGGATGCGAGCGTTATTCGGAATCATTGGGTTTAAAGGGTCTGTAGGCGGGCTATTAAGTCAGGGGTGAAAGGTTTCAGCTTAACTGAGAAATTGCCTTTGATACTGGTAGTCTTGAATATCTGTGAAGTTCTTGGAATGTGTAGTGTAGCGGTGAAATGCTTAGATATTACACAGAACACCGATTGCGAAGGCAGGGGACTAACAGACAATTGACGCTGAGAGACGAAAGCGTGGGGAGCGAACAGG	Capnocytophaga gingivalis
ASV755	TACGTAGGGGGCAAGCGTTGTCCGGAATCACTGGGCGTAAAGCGTGCGTAGGCGGTTGTGTAAGTCTGAAGTTAAAGGCTGTGGCTCAACCATAGTTCGCTTTGGAAACTGTCAAACTTGAGTGCAGAAGGGGAGAGTGGAATTCCATGTGTAGCGGTGAAATGCGTAGATATATGGAGGAACACCGGTGGCGAAAGCGGCTCTCTGGTCTGTAACTGACGCTGAGGCTCGAAAGCGTGGGGAGCGAACAGG	Streptococcus sp.

## Sheet: Table S3C 
Table S3 - Bacterial composition of duodenal aspirates
(C) Absolute abundance (V4-16S rDNA amplicon reads/mL of duodenal aspirate)
ID	ASV1	ASV2	ASV5	ASV6	ASV7	ASV9	ASV10	ASV11	ASV12	ASV13	ASV14	ASV15	ASV16	ASV18	ASV19	ASV20	ASV21	ASV22	ASV23	ASV24	ASV25	ASV26	ASV27	ASV28	ASV29	ASV30	ASV31	ASV32	ASV33	ASV34	ASV35	ASV36	ASV38	ASV39	ASV40	ASV41	ASV42	ASV43	ASV44	ASV46	ASV47	ASV49	ASV50	ASV51	ASV52	ASV53	ASV54	ASV55	ASV56
02_135_0205	454800	340840	207280	27160	93760	94740	90880	0	12300	9300	0	25180	0	0	3680	0	0	0	27160	0	23940	0	4580	183580	0	0	0	32240	0	0	0	0	0	0	0	70040	28580	0	0	0	0	0	0	0	160	0	0	0	0
03_007_0361	910580	4260	150460	7680	5880	0	0	0	0	0	0	0	0	0	0	0	0	0	40660	0	0	0	0	1280	0	0	0	0	0	0	0	0	0	0	0	0	0	0	0	0	0	0	0	0	0	0	0	0	0
02_145_0164	4816120	25800	839720	0	0	264980	1960	26200	7480	120720	13180	2200	0	0	0	0	2720	0	0	6280	0	0	43940	95000	0	0	0	18520	0	0	0	17940	6420	0	0	36460	2360	0	2820	0	0	12200	0	2180	10340	0	0	0	0
03_046_0691	3691880	2197080	163140	1211740	555040	91680	382760	0	31400	98140	18540	0	203940	100640	107440	63620	0	5360	0	2960	74180	67420	0	280	4740	0	4000	6060	46600	0	49780	0	29180	0	39840	760	0	0	0	0	0	14480	24900	0	0	0	8260	0	28220
03_075_0575	2257640	160680	392280	238340	850240	74400	69320	0	6380	0	47940	0	0	9580	91600	83800	0	14580	66180	8260	0	0	8120	4100	1540	0	0	11760	2240	0	0	0	47980	0	44940	0	11600	0	12320	0	0	12600	0	16560	560	1660	5340	0	3580
01_029_0976	4092440	256680	494800	976800	166780	174040	84900	0	339060	46880	236560	0	141060	22120	475180	28620	0	38820	0	84040	0	18280	3300	5040	0	0	0	25700	5900	3220	0	147640	15180	0	15680	0	7860	0	0	0	0	20500	0	0	5420	0	1040	0	5440
02_085_0916	2057700	28660	315060	0	18060	191200	22180	107140	275400	19600	35740	97020	0	2140	5000	3460	29940	580	16820	23000	0	0	3800	12980	0	0	0	4880	0	6480	0	0	8580	0	0	0	5320	0	1540	0	0	9720	0	1220	0	0	0	0	0
03_037_0958	980180	5557360	15660	97020	464400	0	1120	0	0	0	0	0	0	3600	2280	0	0	0	7240	0	0	1420	540	0	0	0	0	0	0	0	0	0	0	0	0	0	0	0	0	0	0	0	0	0	0	0	220	5160	0
02_182_1058	516880	854320	93100	381640	303700	0	176220	17880	1900	0	31580	320	7700	43560	30960	37000	0	210460	6720	0	57760	31780	2140	600	5180	0	85120	5180	24240	0	30540	0	18040	0	29360	240	720	260560	1140	0	0	8380	10920	0	960	3140	20660	0	28200
02_135_1207	1835940	1358000	201840	430060	12480	8760	66180	0	37160	14220	3160	100	0	48380	50800	20360	2080	7360	97060	32060	0	35760	4720	14600	220	0	0	960	25560	0	28020	12140	0	0	0	51080	8920	0	0	0	0	6160	6460	0	0	0	6820	0	8360
02_135_0925	4940	6008120	0	1920	0	0	0	0	0	0	0	0	0	0	0	0	0	0	0	0	0	0	0	0	0	0	0	0	0	0	0	0	0	0	0	0	460	0	0	0	0	0	0	0	0	0	0	0	0
01_040_1388	5506980	131060	1333520	132380	42600	95800	72420	584800	15380	80680	10620	4480	43460	0	6120	6920	0	0	50620	4160	0	0	33280	69840	0	0	25000	9560	0	0	0	0	0	0	0	66380	5980	0	1840	0	0	1500	0	19780	22380	0	500	0	0
01_027_0823	3321620	286020	249720	111440	228580	131080	63100	0	14660	205620	21640	0	0	59440	3320	104440	0	11800	0	0	35800	52480	0	2560	0	455700	0	14620	42040	0	50560	0	90180	2500	40000	0	0	0	0	0	0	29740	10200	0	3580	0	520	0	4940
02_107_0518	5913340	537460	76920	552400	139720	114200	41080	0	3380	38060	0	0	0	108380	11960	59620	0	14840	47400	7260	36260	98600	8380	60200	0	0	0	6660	58020	0	66140	0	50100	0	36100	0	160	0	0	0	26920	25220	15960	0	0	0	3220	0	6920
02_055_0529	2831060	871840	956820	386000	42740	182000	84320	82500	13700	42280	12320	0	0	2600	0	35120	0	44960	131120	0	0	7020	13500	5500	0	0	0	17360	0	286880	0	6160	0	0	0	0	6260	24700	1900	0	0	4740	99400	0	128220	0	31480	0	0
02_073_0644	2666920	945040	204500	1232160	301520	81500	271660	0	0	42460	4640	1140	89620	85540	0	41320	0	102880	0	0	45680	46640	5240	860	0	0	0	40440	41580	4140	42320	0	20900	0	38660	2840	1080	500	0	0	234440	10240	8000	3340	3060	0	4240	0	14060
02_037_1130	2814740	943620	208160	536040	44200	34080	4980	313420	0	95800	0	0	0	51340	660	11060	49580	0	107040	0	23700	45740	27060	5080	0	19460	0	1340	41200	3620	37820	0	7120	0	3940	22820	4780	0	1240	0	11360	11420	45500	0	1800	300	0	0	10340
01_027_0171	1390680	988340	587780	216720	127700	224980	5640	0	730060	19020	21780	3560	11360	0	0	0	9380	110580	29380	122600	0	0	25620	2820	0	0	19060	6140	0	0	0	67580	0	0	0	6440	0	4780	4540	0	0	0	0	58960	0	0	25680	0	0
02_021_1186	483240	467920	45640	89040	119000	31440	48900	54400	350100	0	22960	0	0	39020	22700	16760	0	2700	0	1100	28200	30120	0	7260	17060	23400	21980	0	9060	1160	8000	0	11020	396940	11920	2280	0	0	14300	0	0	2660	3360	0	0	0	4120	12660	3000
03_025_1105	2054760	608680	1119940	15200	129920	362340	39020	126820	31920	59060	61860	17180	43200	0	21680	21720	76300	31400	0	4560	0	0	13040	5780	1580	0	63580	4680	0	12900	0	50200	0	0	0	18200	9320	0	0	50520	0	1160	0	108880	27300	7720	15820	0	0
03_020_2084	2062540	612140	189380	421720	127720	145380	114300	241620	45260	53280	33820	12860	46360	81440	9700	34700	7680	19980	0	33400	39560	53700	38500	10040	9480	0	0	14300	52060	0	41780	0	23600	0	21820	10820	540	0	23720	0	0	19860	9580	460	0	0	3940	0	8280
01_054_1376	962340	545240	177400	284880	75560	123080	63720	94380	299800	45180	112560	5200	8800	52660	35400	18960	84240	31080	0	0	30100	30100	8500	0	11640	0	32300	10720	37240	1360	17120	0	10260	9080	10160	1400	5740	0	32720	0	20040	6780	5900	23480	2300	6280	8540	0	7240
02_037_1224	2685760	565920	935220	214120	255820	270540	161540	0	4620	61080	18980	0	102120	0	3020	19840	0	61980	28640	0	0	0	0	0	0	0	43800	29220	0	0	0	0	0	3900	0	0	10860	0	15360	0	108440	3340	0	9120	27840	700	21760	0	0
03_001_1022	1663280	726320	970640	279480	348320	432920	483720	0	72160	177520	73700	0	54800	5460	20900	20040	0	34860	0	13820	0	9880	172260	5160	91020	22340	168000	59300	0	19820	0	0	7880	16660	6180	0	6760	0	3300	0	0	9300	0	6160	3960	17180	30520	0	0
03_039_2102	191720	14140	192380	0	48840	39880	0	0	82540	0	5800	0	0	0	0	0	38400	380	0	0	0	0	0	0	0	0	0	0	0	0	0	144300	0	0	0	0	21220	0	53900	0	0	0	0	31740	0	0	0	0	0
02_107_1744	3861660	195920	316420	87600	96300	343780	10580	151800	24680	42700	10900	0	21120	46660	1960	56620	48200	1980	0	4640	17900	42040	2700	340	1940	0	3520	18340	34820	6220	19180	0	38360	0	21280	260	2040	0	0	0	0	49000	0	0	2460	0	3180	0	0
01_010_1953	675280	1366220	583440	238300	56860	880	700	225020	76680	0	0	72480	0	35080	0	10760	0	2240	73520	5780	0	22400	0	0	0	0	0	0	24960	137260	9000	0	0	0	0	0	1100	0	0	0	0	5640	0	100	0	0	1680	8520	6960
03_064_2303	320660	0	748200	7180	29080	58480	2160	0	47740	6720	148300	0	0	0	7380	0	0	0	0	0	0	0	0	0	0	0	0	240	0	0	0	0	0	0	0	0	6940	0	0	0	0	0	0	0	0	0	0	244740	0
02_037_1665	679040	1087600	102120	0	71380	64820	4640	66240	0	13160	2540	480	0	16860	0	25200	2460	1140	0	2860	0	12800	2360	12060	0	0	9340	2480	0	7740	0	0	0	0	0	5120	0	0	3180	82380	0	0	0	0	0	0	0	0	0
03_046_2190	5113360	360700	1360440	23880	97660	824360	80900	0	56060	90060	9380	13980	80760	0	15260	18700	0	3120	0	0	0	0	32560	0	0	184460	22640	15580	0	8020	0	0	0	0	0	1440	13880	0	0	0	0	0	0	0	600	0	740	0	0
03_023_2171	1989180	842320	260340	685420	623740	141820	462480	1313700	75860	152360	2840	0	170700	63940	1660	105440	24800	25120	0	0	52900	25640	29120	6500	0	0	0	119300	46360	0	28780	0	30120	0	44540	0	0	0	0	0	0	17020	16920	0	440	0	0	0	24000
03_046_2224	508800	1193380	407100	15260	274640	222760	57280	49380	6060	0	0	2780	47860	0	2820	6540	26440	31140	0	0	0	0	2860	37380	3360	0	12140	23760	0	6960	0	0	0	0	0	11420	2820	0	2680	0	0	0	0	1520	8940	0	14360	0	0
03_025_2409	2794100	475120	1431880	843160	108740	408600	111680	22460	0	332940	0	420	0	7380	0	28740	0	65400	212100	0	0	7300	111760	4100	0	0	0	103920	0	58060	0	1060	6860	0	0	0	0	0	0	0	0	6460	19060	0	65020	0	13480	0	0
03_031_2718	1313500	447420	596960	39840	142320	73880	23540	14000	20040	67320	0	0	0	0	13200	0	200620	3420	0	8500	0	0	520	208700	0	0	0	3060	0	0	0	0	0	0	0	27660	0	0	0	0	0	0	0	0	0	0	4220	6080	0
01_020_2642	3327020	533900	816200	341240	157460	444880	264920	41400	2960	131860	0	0	36500	0	6280	0	0	22080	0	1620	0	0	62460	15340	0	23720	139020	13140	0	9380	0	5240	0	0	0	38000	1140	0	20900	0	0	2800	0	1760	0	0	8200	0	0
02_087_1414	3636340	104980	1118700	164260	317780	135160	319080	53540	0	42280	30720	5120	16500	0	980	17340	5600	18880	0	0	0	0	6800	440	0	0	27340	9900	0	0	0	0	0	0	0	0	0	0	0	280080	0	0	0	0	0	0	5760	2520	0
02_085_1929	633700	1306220	434880	815180	311260	42980	250800	83060	0	158700	660	0	43880	48060	340	27780	0	14300	48480	0	43760	14620	44480	2880	0	0	0	28420	22220	4900	12680	0	8420	0	16700	10000	0	0	0	0	0	8580	0	0	2700	0	8560	0	23740
03_122_2377	210560	23800	165840	98700	27080	9780	9440	163700	89220	6360	49140	1607740	5860	0	3200	0	0	980	0	0	0	0	3980	2760	4380	0	16000	10720	0	680	0	0	0	5180	0	45880	2440	0	26140	0	0	4140	0	0	3340	0	2520	0	0
01_027_2757	1667900	2173580	1203880	68580	441100	33260	203360	197380	1180	38500	0	6340	212320	23320	0	20840	0	7400	0	0	0	20040	25500	0	0	0	21480	0	8820	6560	0	0	7920	0	7720	0	0	0	0	0	0	2540	0	0	1400	0	5880	0	5060
02_149_3110	828000	560460	114020	49000	77040	124420	47460	0	85420	0	627880	0	2100	47040	64260	29340	0	18840	0	245360	28600	39260	1500	0	427280	5160	0	0	32420	0	38200	20680	10700	20540	7240	220	48600	134440	169720	0	0	11080	14840	43920	1140	24880	38600	9580	6520
02_151_2857	562620	417180	124120	98920	123900	142320	79800	49060	85560	19660	199680	17620	4440	34700	93620	25160	429120	0	0	52500	26120	25200	780	0	184540	0	9660	7900	10360	0	13920	51760	12360	42740	12280	4880	214540	0	31260	0	0	8340	6140	17920	740	263640	13320	25240	7800
01_039_2788	918660	3060240	138460	1302120	1527940	22320	456260	0	0	33540	0	0	83180	80700	0	92740	0	22440	0	0	181680	32440	15180	0	0	0	0	20040	31900	0	39000	0	25420	120	57500	0	0	0	0	0	0	13480	8720	0	2680	0	8600	0	67000
02_086_2966	1727600	2813280	249240	746700	491240	32240	344420	0	49980	69820	30900	820	0	92460	77240	77140	0	12100	0	206140	97200	61400	28920	4660	0	0	0	21620	44720	3860	48720	22480	22740	0	30380	0	2140	0	0	0	0	14020	44440	0	7360	0	2700	8780	42340
[truncated: 229 more columns]

## Sheet: Table S3D
Table S3 - Bacterial composition of duodenal aspirates
(D) Relative ASV abundance (fractional representation in the aspirate bacterial community)
PID	ASV1	ASV2	ASV5	ASV6	ASV7	ASV9	ASV10	ASV11	ASV12	ASV13	ASV14	ASV15	ASV16	ASV18	ASV19	ASV20	ASV21	ASV22	ASV23	ASV24	ASV25	ASV26	ASV27	ASV28	ASV29	ASV30	ASV31	ASV32	ASV33	ASV34	ASV35	ASV36	ASV38	ASV39	ASV40	ASV41	ASV42	ASV43	ASV44	ASV46	ASV47	ASV49	ASV50	ASV51	ASV52	ASV53	ASV54	ASV55	ASV56
02_135_0205	0.0952732	0.0714004	0.0434218	0.00568958	0.0196412	0.0198465	0.0190379	0	0.00257665	0.0019482	0	0.0052748	0	0.0007709	0	0	0.00568958	0	0.000959436	0.038457	0	0	0	0.00675376	0	0	0.00154599	0	0.0146722	0.00598705	0	0	0	0	0.00175547	0	3.35e-05	0	0	0	0	0.013231	0	0	0	0	0	0	0.00192725
03_007_0361	0.224871	0.00105202	0.0371567	0.0018966	0.00145209	0	0	0	0	0	0	0	0	0	0	0	0.0100411	0	0	0.000316101	0	0	0	0	0	0	0.0442097	0	0	0	0	0	0	0	0.00516627	0	0	0	0	0	0	0.000918668	0	0	0	0	0	0	0.00105202
02_145_0164	4.86546	0.0260643	0.848322	0	0	0.267694	0.00198008	0.0264684	0.00755662	0.121957	0.013315	0.00222254	0	0	0.00274786	0	0	0.00634433	0.0443901	0.0959732	0	0	0	0.0187097	0	0.0181238	0.00438446	0	0.0368335	0.00238418	0	0.00284889	0	0	0.00363688	0.00220233	0.0104459	0	0	0	0	0.102479	0	0	0	0	0	0	0.00458651
03_046_0691	67.2719	40.0343	2.97267	22.0798	10.1137	1.67055	6.97449	0	0.572157	1.78827	0.337828	0	3.71611	1.95773	0	0.0976676	0	0.0539359	0	0.00510204	0.0863703	0	0.0728863	0.110423	0	0	0.0714286	0	0.0138484	0	0	0	0	0	0.0273324	0	0	0	0.15051	0	0	0	0	0	0	0.217201	0	0	0
03_075_0575	1.59686	0.113651	0.277465	0.168581	0.601386	0.0526241	0.049031	0	0.00451266	0	0.0339086	0	0	0.0647899	0	0.0103126	0.04681	0.00584241	0.00574339	0.00289999	0.00108926	0	0	0.00831801	0	0	0.000778045	0	0	0.00820484	0	0.0087141	0	0	0.00100439	0.0117131	0.000396096	0.00117414	0.00377706	0	0	0.0166502	0.00322535	0	0	0	0	0.00145707	0
01_029_0976	18.0937	1.13485	2.18764	4.31868	0.737377	0.769476	0.375365	0	1.49907	0.207269	1.04589	0	0.623663	2.10089	0	0.171633	0	0.371562	0.0145901	0.0222831	0	0	0	0.113626	0.0142364	0.652754	0.00565921	0	0	0.0347511	0	0	0	0	0.00433283	0	0.0239632	0	0.00459811	0.00840039	0	0.105314	0.0190114	0	0.000618976	0	0	0.00327173	0.0158281
02_085_0916	1.29859	0.018087	0.198831	0	0.0113975	0.120664	0.0139976	0.067615	0.173802	0.0123694	0.0225552	0.0612284	0	0.00315545	0.0188948	0.000366032	0.0106149	0.0145151	0.00239814	0.00819155	0	0	0	0.00307972	0.00408946	0	0	0	0	0.0033574	0	0.000971879	0	0	0	0.00076993	0	0	0	3.79e-05	0	0	0.00390014	0	0	0	0	0	0.000555359
03_037_0958	2.63801	14.9568	0.0421466	0.261115	1.24987	0	0.00301432	0	0	0	0	0	0	0.00613629	0	0	0.0194854	0	0.00145333	0	0	0	0	0	0	0	0.011196	0	0	0	0	0	0	0	0.0381096	0	0	0	0.000592098	0	0	0	0	0	0	0	0	0	0.0266444
02_182_1058	0.971469	1.60568	0.17498	0.717288	0.5708	0	0.331203	0.0336052	0.00357103	0	0.0593542	0.000601436	0.0144721	0.0581889	0	0.395557	0.0126302	0	0.0040221	0.00112769	0.00973574	0	0.159982	0.00973574	0	0	0.00116528	0	0.000451077	0.00135323	0.489719	0.00214262	0	0	0	0	0.00180431	0.00590159	0.0388302	0.0171409	0	0.0116528	0	0.138105	0	0	0	0	0.000488667
02_135_1207	0.977593	0.723102	0.107475	0.228996	0.0066453	0.00466449	0.0352392	0	0.0197868	0.0075718	0.00168262	5.32e-05	0	0.0270498	0.00110755	0.00391902	0.0516821	0.0170712	0.00251329	0.00777414	0.000117145	0	0	0.000511177	0	0.00646426	0.000702868	0	0.0271989	0.00474968	0	0	0	0	0	0	0	0	0.00363148	0.0141532	0	0.00678374	0	0	0	0	0	0	0.000404682
02_135_0925	0.0151274	18.3982	0	0.00587947	0	0	0	0	0	0	0	0	0	0	0	0	0	0	0	0	0	0	0	0	0	0	0.00140862	0	0	0.00140862	0	0	0	0	0	0	0	0	0	0	0	0	0	0	0	0	0	0	0.000489956
01_040_1388	4.56238	0.10858	1.10479	0.109673	0.0352929	0.0793677	0.059998	0.484491	0.0127419	0.0668412	0.00879838	0.00371156	0.0360054	0.00507026	0	0	0.0419373	0.00344645	0.0275716	0.0578606	0	0	0.0207118	0.0079202	0	0	0.0141337	0	0.054994	0.00495427	0	0.00152439	0	0	0.00324761	0.0163872	0.0185412	0	0.000414236	0	0	0	0.00556734	0	0	0	0	0	0.0109027
01_027_0823	117.621	10.1282	8.84278	3.94618	8.09419	4.64164	2.23442	0	0.519122	7.28116	0.766289	0	0	0.117564	0	0.417847	0	0	0	0.0906516	0	16.1367	0	0.517705	0	0	0	0.0885269	0	0	0	0	0	0	0	0	0.126771	0	0.0184136	0	0.065864	0	0	0	0	0	0	0	0
02_107_0518	239.795	21.7948	3.11922	22.4006	5.66586	4.63098	1.66586	0	0.137064	1.54339	0	0	0	0.484996	0	0.601784	1.92214	0.294404	0.339822	2.4412	0	0	0	0.270073	0	0	0.0194647	0	0	0.00648824	0	0	0	1.09165	0	0	0	0	0.130576	0.302514	0	0	0	0.174371	0	0.0162206	0	0	0.0113544
02_055_0529	2.57131	0.791848	0.869031	0.350584	0.0388186	0.165301	0.0765835	0.0749305	0.012443	0.0384008	0.0111896	0	0	0	0	0.0408349	0.11909	0	0.0122614	0.00499537	0	0	0	0.0157672	0.260558	0.00559481	0.00708434	0	0	0.00568564	0.0224337	0.00172567	0	0	0.00354217	0	0.116456	0	0.0285917	0.0777098	0	0	0	0	0	0	0.00165301	0.00465023	0.00317887
02_073_0644	39.2079	13.8936	3.00647	18.1147	4.43281	1.19818	3.99383	0	0	0.624228	0.0682152	0.0167598	1.31755	0	0	1.5125	0	0	0.0770362	0.0126433	0	0	0	0.594531	0.0608645	0	0.00735078	0	0.0417524	0.0158777	0.00735078	0	0	3.44663	0	0.0491032	0.0449868	0	0.0623346	1.19053	0	0	0.0308733	1.40782	0	0.349015	0	0.325493	0.00764481
02_037_1130	19.8557	6.65646	1.4684	3.78132	0.311795	0.240406	0.0351298	2.21092	0	0.67579	0	0	0	0.00465576	0.349746	0	0.755079	0	0.190886	0.0358352	0	0.137274	0	0.0094526	0.0255361	0	0.00705418	0	0.160976	0.033719	0	0.00874718	0	0.0801354	0.00902934	0	0.0126975	0.00211625	0	0	0	0.118933	0	0	0	0	0	0.00677201	0.0134029
01_027_0171	1.12376	0.798646	0.474966	0.175124	0.10319	0.181799	0.0045575	0	0.589938	0.0153694	0.0175997	0.00287672	0.00917965	0	0.00757968	0.0893561	0.023741	0.0990691	0.0207027	0.00227875	0	0	0.0154018	0.00496154	0	0.0546092	0.0205734	0	0.00520396	0	0.00386256	0.00366863	0	0	0.049179	0.0476437	0	0	0.0207512	0.00349085	0	0	0.0182785	0	0.0078221	0.00024242	0.0229491	0	0.00985843
02_021_1186	0.170768	0.165354	0.0161283	0.0314651	0.0420524	0.0111103	0.0172804	0.019224	0.123719	0	0.00811365	0	0	0.00802177	0	0.000954131	0	0.00038872	0	0.00256555	0.00602869	0.00826914	0.00776733	0	0.000409923	0	0	0.140271	0.000805711	0	0	0.00505336	0	0	0	0	0	0	0.00145593	0.00259382	0	0.0031451	0.00053714	0	0.00501096	0	0	0	0
03_025_1105	1.38594	0.410555	0.755399	0.0102524	0.087631	0.244398	0.026319	0.0855401	0.02153	0.039836	0.0417246	0.0115879	0.0291384	0.0146232	0.0514643	0.0211793	0	0.00307572	0.00879548	0.00389861	0.00106571	0	0.0428847	0.00315666	0.00870105	0.0338599	0.00538251	0	0.0122759	0.00628634	0	0	0.0340757	0	0.0176179	0.0734395	0.0184138	0.00520714	0.0106706	0	0	0	0.0816415	0	0	0	0	0.0122354	0.00082289
03_020_2084	74.6756	22.1629	6.85663	15.2686	4.62419	5.26358	4.13831	8.74801	1.63867	1.92904	1.22448	0.465605	1.67849	0.351195	0.278059	0.723389	0	1.20927	1.39392	0.363505	0.34323	0	0	0.517741	0	0	0.0173787	0	0.391745	0.0195511	0	0.858798	0	0	0	0.0166546	0	0	0.14265	0	0	0	0.115858	0	0.268646	0.212889	0	0.22882	0.00724113
01_054_1376	1.92445	1.09035	0.354757	0.569692	0.151102	0.24613	0.127425	0.188737	0.599528	0.0903492	0.225093	0.0103988	0.0175979	0.0707915	0.16846	0.0621525	0	0	0.016998	0	0.0232772	0	0.0645922	0.0214374	0.00271967	0	0	0.0181578	0.00279966	0.0114786	0	0.0654321	0	0.0400752	0	0.0469544	0.00459945	0.0125585	0.017078	0.0295565	0	0	0.0066392	0.0224773	0.0162381	0.0277167	0.00715914	0.00403951	0.000359957
02_037_1224	3.65549	0.770253	1.27289	0.291431	0.348187	0.368222	0.219866	0	0.00628811	0.0831337	0.025833	0	0.138992	0.00411041	0	0.0843587	0.0389808	0	0	0	0	0	0.0596145	0.0397703	0	0	0.0141278	0.00530815	0	0.0147811	0	0.0209059	0	0.147594	0.0103441	0.0124129	0.037892	0.000952744	0.0296167	0.0591518	0	0	0.00326655	0	0	0	0	0	0.0103985
03_001_1022	2.80666	1.22561	1.63788	0.471601	0.587763	0.730519	0.81624	0	0.121764	0.299551	0.124363	0	0.0924707	0.0352671	0	0.0588235	0	0.0233202	0.290675	0.0087071	0.153589	0.037697	0.283487	0.100064	0.0334447	0	0	0.0281125	0	0.011407	0	0.00556849	0	0	0.00168742	0.0103945	0.00668219	0.0289899	0.0515001	0	0	0	0	0	0.0755628	0.0457629	0	0.0603085	0.00219365
03_039_2102	0.0376508	0.00277687	0.0377804	0	0.0095914	0.0078318	0	0	0.0162095	0	0.00113903	0	0	0	0.00754115	7.46e-05	0	0	0	0	0	0	0	0	0	0.0283382	0.0162292	0	0	0.00416727	0	0.0105851	0	0	0.0125372	0.00623323	0	0	0	0	0	0	0.00408479	0	0	0	0	0	0.00649246
02_107_1744	103.92	5.27234	8.51507	2.35737	2.5915	9.25135	0.284715	4.08504	0.664155	1.14909	0.293326	0	0.568353	0.0527449	1.29709	0.0532831	0	0.124865	0.0726588	0.00914962	0.0522067	0	0.0947255	0.493541	0.167384	0	0	0	0.00699677	0.0548977	0	0	0	0	0	0	0.0662002	0	0.0855759	0	0	0	0	0.00645856	0	0	0	0.0721206	0.00699677
01_010_1953	1.11088	2.24752	0.959795	0.392018	0.0935382	0.00144765	0.00115154	0.370172	0.126143	0	0	0.119234	0	0	0	0.00368494	0.120945	0.00950846	0	0	0	0	0	0	0.225801	0	0.00108574	0	0	0.00180957	0	0	0	0	0.00250049	0.000164506	0	0	0.0027637	0	0	0	0	0	0	0.0081266	0	0	0.00246759
03_064_2303	0.0765181	0	0.178541	0.00171334	0.00693927	0.0139549	0.000515434	0	0.0113921	0.00160357	0.0353884	0	0	0.00176107	0	0	0	0	0	0	0	0	0	5.73e-05	0	0	0.00158926	0	0	0.00165607	0	0	0	0	0.00211424	0	0	0	0	0	0.0014604	0	0.0019472	0	0	0	0	0	0.00104519
02_037_1665	14.2836	22.8776	2.14809	0	1.50147	1.36348	0.097602	1.39335	0	0.27682	0.0534287	0.0100968	0	0	0.0517459	0.0239798	0	0.0601599	0.0496424	0.253681	0	0	0.196466	0.0521666	0.16281	0	0	0	0.107699	0	0	0.066891	1.73286	0	0	0	0	0	0	0	0	0	0	0	0	0	0	0	0.00799327
03_046_2190	3.58274	0.252729	0.95321	0.0167318	0.0684267	0.577598	0.0566836	0	0.0392792	0.0631017	0.00657222	0.00979527	0.0565855	0.0106921	0	0.00218607	0	0	0.0228136	0	0	0.129244	0.015863	0.0109163	0.00561932	0	0.00947296	0	0.00100895	0.0097252	0	0	0	0	0.0229817	0	0.000420398	0	0.00051849	0	0	0	0.00337719	0	0	0.00165356	0	0.00416194	0.00660024
03_023_2171	28.9968	12.2787	3.79504	9.99155	9.09242	2.06735	6.74169	19.1501	1.10583	2.22099	0.0413994	0	2.48834	0.0241983	0.361516	0.366181	0	0	0.42449	0.0947522	0	0	0	1.73907	0	0	0.0169096	0	0	0	0	0	0	0	0.0137026	0	0.00641399	0	0	0	0	0	0	0	0	0	0	0.00524781	0.0142857
03_046_2224	5.13317	12.0397	4.10714	0.153955	2.77078	2.24738	0.577885	0.498184	0.061138	0	0	0.0280468	0.482849	0.0284504	0.266747	0.314165	0	0	0.0288539	0.377119	0.0338983	0	0.122478	0.239709	0.0702179	0	0.0201776	0	0.115214	0.0284504	0	0.0270379	0	0	0	0.0153349	0.0901937	0	0.144875	0	0	0	0.0389427	0	0	0	0	0.0534705	0.0121065
03_025_2409	4.36605	0.742421	2.23745	1.31752	0.169917	0.638477	0.174511	0.0350959	0	0.520251	0	0.000656291	0	0	0	0.102194	0.331427	0	0.174636	0.00640665	0	0	0	0.162385	0.0907244	0.00165635	0.00496906	0	0	0	0	0	0	0	0.0071567	0	0.1016	0	0.0210638	0.0376586	0	0	0	0.0118132	0	0	0	0	0.00659416
03_031_2718	8.10502	2.76083	3.68357	0.245835	0.878193	0.455881	0.145255	0.0863878	0.123658	0.415402	0	0	0	0.0814513	1.23794	0.0211033	0	0.0524497	0.00320869	1.28779	0	0	0	0.0188819	0	0	0.0940392	0	0.170678	0	0	0	0	0	0.0528199	0	0	0	0.0260397	0.0154264	0	0	0	0	0	0	0	0	0.00629397
01_020_2642	3.38904	0.543853	0.831415	0.347601	0.160395	0.453173	0.269858	0.0421717	0.00301518	0.134318	0	0	0.0371804	0.00639707	0	0.0224916	0	0.0016502	0.0636243	0.015626	0	0.0241622	0.141611	0.0133849	0.00955485	0.00533768	0.0159723	0	0.0387084	0.00116125	0	0.0212896	0	0	0.0109198	0.00179281	0	0	0.00835286	0	0	0	0.00217989	0.053499	0.0020984	0.000244474	0	0	0.00370785
02_087_1414	9.03708	0.260898	2.78021	0.408221	0.789751	0.335901	0.792982	0.133058	0	0.105075	0.0763457	0.0127243	0.041006	0.00243551	0.0139172	0.0469208	0	0	0.0168994	0.00109349	0	0	0.0679457	0.0246036	0	0	0.0393658	0	0	0	0	0	0.696058	0	0.0124758	0	0	0	0.0143148	0	0.245191	0	0	0	0	0	0	0	0.0256971
02_085_1929	9.85843	20.3208	6.7654	12.6817	4.84225	0.668637	3.90168	1.29216	0	2.46889	0.0102676	0	0.682638	0.00528936	0	0.222464	0.7542	0	0.691973	0.044804	0	0	0	0.442128	0.076229	0	0.0192906	0	0.155569	0	0	0	0	0	0	0	0.0420037	0	0.133167	0.0326696	0.107654	0	0	0.0136901	0	0	0	0.0777847	0
03_122_2377	0.088949	0.0100541	0.0700575	0.0416948	0.0114397	0.00413146	0.00398783	0.0691534	0.0376901	0.00268672	0.0207587	0.679174	0.0024755	0.00135181	0	0.000413991	0	0	0.00168131	0.00116593	0.00185029	0	0.00675904	0.00452856	0.000287259	0	0	0.00218824	0.0193815	0.00103075	0	0.0110426	0	0	0	0	0.00141095	0	0.00106455	0	0	0	0.000304157	0	0.000650558	0	0	0.00119973	0
01_027_2757	1.86195	2.42647	1.34395	0.076559	0.49242	0.0371297	0.22702	0.220344	0.00131729	0.0429793	0	0.00707763	0.237022	0	0	0.00826096	0	0	0.0284668	0	0	0	0.0239791	0	0.00732323	0	0.00558173	0	0	0	0	0	0	0	0.00236665	0	0.00156288	0	0.00656411	0	0	0	0	0	0	0.000602827	0	0.00859586	0.00238898
02_149_3110	1.66606	1.12773	0.229426	0.0985955	0.155016	0.250352	0.0954968	0	0.171878	0	1.26339	0	0.00422552	0.129301	0	0.037909	0	0.493702	0.00301823	0	0.859753	0.0103827	0	0	0	0.0416113	0	0.0413296	0.000442674	0.0977907	0.270514	0.341503	0	0	0	0.0883738	0.00229386	0.0500624	0.0776691	0	0.0102217	0.0297396	0.00531209	0	0.249386	0.147612	0	0.0154131	0
02_151_2857	0.203319	0.15076	0.0448543	0.0357476	0.0447748	0.0514314	0.028838	0.0177292	0.0309196	0.00710471	0.0721601	0.00636749	0.00160452	0.0338323	0.155075	0	0	0.0189724	0.000281875	0	0.0666888	0	0.00349092	0.00285489	0	0.018705	0.000151779	0.0154453	0.00176353	0.0775302	0	0.0112967	0	0	0	0.00647591	0.00026742	0.0952739	0.00481356	0	0	0	0.00795033	0	0.0118821	0.0286862	0.0682861	0.00629522	0
01_039_2788	13.8061	45.991	2.08085	19.569	22.9627	0.335437	6.85693	0	0	0.504058	0	0	1.25008	0	0	0.337241	0	0	0.228133	0	0	0	0	0.301172	0	0	0.0330628	0.00180343	0	0	0	0	0	0	0	0	0.0402765	0	0.129246	0	0.537121	0	0	0	0	0	0	0.980463	0
02_086_2966	12.7404	20.7469	1.83805	5.50664	3.62271	0.237758	2.53997	0	0.368584	0.514897	0.227876	0.0060472	0	0.569617	0	0.089233	0	1.52021	0.213274	0.0343658	0	0	0	0.15944	0.0284661	0.165782	0.00560472	0	0	0.0157817	0	0	0	0	0	0	0.0542773	0	0.0199115	0	0.998378	0	0.213422	0	0	0	0	0	0.00516224
[truncated: 229 more columns]

## Sheet: Table S3E
Table S3 - Bacterial composition of duodenal aspirates
(E) Alpha diversity metrics - Shannon and Simpson diversity indices
Study ID	Shannon Diversity	Simpson Diversity
01_010_1953	2.19263	0.810759
01_027_2757	1.9388	0.78321
01_054_1376	3.17783	0.897521
02_037_1224	2.04788	0.746691
02_073_0644	2.44099	0.813358
02_085_1929	2.49867	0.85631
02_087_1414	1.72949	0.659723
02_107_1744	1.74517	0.561266
02_135_0205	2.43466	0.870405
02_135_1207	2.03074	0.74924
02_145_0164	1.22834	0.464347
02_151_2857	3.71678	0.954374
03_001_1022	2.84714	0.887479
03_007_0361	0.789383	0.353421
03_025_2409	2.12449	0.795454
03_039_2102	2.81645	0.910024
03_046_2190	1.47264	0.602158
01_027_0823	2.07444	0.676352
02_037_1130	2.02252	0.722998
02_182_1058	2.96098	0.900229
03_037_0958	0.766859	0.374577
01_020_2642	2.05976	0.730986
01_027_0171	2.37778	0.848031
01_029_0976	2.08916	0.723502
01_039_2788	2.30009	0.817153
01_040_1388	1.39035	0.549473
02_021_1186	2.84668	0.889383
02_037_1665	1.75729	0.710359
02_055_0529	2.24465	0.786702
02_085_0916	1.8072	0.62781
02_086_2966	2.43449	0.81674
02_107_0518	1.48306	0.497628
02_135_0925	0.0638423	0.015728
02_149_3110	3.38284	0.928168
03_020_2084	2.62112	0.806581
03_023_2171	2.63099	0.873778
03_025_1105	2.61508	0.832173
03_031_2718	1.94969	0.774326
03_046_0691	2.10945	0.779195
03_046_2224	2.16371	0.796124
03_064_2303	1.72059	0.731654
03_075_0575	2.02891	0.727807
03_122_2377	1.86176	0.638991

## Sheet: Table S3F
Table S3 - Bacterial composition of duodenal aspirates
(F) Correspondence between ASVs from the current study and a prior study of ASVs identified in duodenal aspirates of Bangladeshi children (the "BEED" study, Chen et al., NEJM, 2020; reference 2)
ASV	Taxonomy	Core ASV in the SEEM study	Corresponding ASV from BEED study	Core ASV in BEED study
ASV32	Abiotrophia defectiva	core
ASV5	Gemella haemolysans/morbillorum/parahaemolysans/sanguinis/taiwanensis	core	ASV21	core
ASV9	Granulicatella elegans	core	ASV47	core
ASV10	Granulicatella adiacens/para-adiacens	core
ASV1	Streptococcus anginosus/cristatus/gordonii/infantis/mitis/oralis/pneumoniae/pseudopneumoniae/sanguinis/timonensis	core	ASV6	core
ASV2	Streptococcus sp.	core
ASV6	Streptococcus australis/infantis/lactarius/mitis/oralis/peroris/sanguinis	core
ASV7	Streptococcus australis/mitis/oralis/parasanguinis/pneumoniae/rubneri/sanguinis	core
ASV166	[Eubacterium] brachy group sp.		ASV409
ASV220	[Eubacterium] nodatum group sp.
ASV252	A2 sp.
ASV292	Abiotrophia sp.
ASV369	Abiotrophia sp.
ASV101	Absconditabacteriales (SR1) sp.		ASV608
ASV531	Acinetobacter lwoffii
ASV24	Actinobacillus sp.
ASV295	Actinobacillus ureae
ASV22	Actinomyces odontolyticus		ASV124	core
ASV27	Actinomyces naeslundii/oris/viscosus
ASV76	Actinomyces sp.
ASV91	Actinomyces graevenitzii		ASV324
ASV162	Actinomyces johnsonii/mediterranea/naeslundii/oris
ASV386	Actinomyces sp.
ASV198	Aggregatibacter segnis
ASV280	Alicycliphilus sp.
ASV133	Alicyclobacillus sp.
ASV157	Alicyclobacillus sp.
ASV176	Alicyclobacillus sp.
ASV195	Alicyclobacillus sp.
ASV199	Alicyclobacillus sp.
ASV214	Alicyclobacillus sp.
ASV238	Alicyclobacillus sp.
ASV242	Alicyclobacillus sp.
ASV286	Alicyclobacillus sp.
ASV290	Alicyclobacillus sp.
ASV407	Alicyclobacillus sp.
ASV417	Alicyclobacillus sp.
ASV467	Alicyclobacillus sp.
ASV44	Alloprevotella sp.		ASV53
ASV53	Alloprevotella sp.
ASV67	Alloprevotella sp.
ASV121	Alloprevotella rava		ASV266
ASV57	Atopobium sp.		ASV606
ASV86	Atopobium sp.
ASV611	Bacillales sp.
ASV710	Bacillales sp.
ASV190	Bacilli sp.
ASV401	Bacilli sp.
ASV543	Bacteroides dorei/fragilis
ASV42	Bergeyella sp.		ASV132
ASV326	Bergeyella sp.
ASV355	Bergeyella sp.
ASV123	Bifidobacterium breve/kashiwanohense/longum
ASV165	Campylobacter concisus		ASV334
ASV221	Campylobacter coli/helveticus/jejuni/upsaliensis
ASV264	Capnocytophaga sputigena
ASV393	Capnocytophaga leadbetteri		ASV499
ASV727	Capnocytophaga gingivalis
ASV577	Cardiobacterium hominis		ASV1444
ASV100	Clostridia UCG-014 sp.		ASV487
ASV144	Clostridia UCG-014 sp.		ASV387
ASV187	Clostridia UCG-014 sp.
ASV438	Clostridia UCG-014 sp.
ASV28	Corynebacterium aurimucosum/jeikeium/propinquum/pseudodiphtheriticum
ASV52	Corynebacterium durum		ASV371	core
ASV256	Corynebacterium afermentans/coyleae/fournieri/ihumii/mucifaciens/pilbarense/ureicelerivorans
ASV282	Corynebacterium appendicis
ASV570	Corynebacterium matruchotii
ASV715	Corynebacterium gottingense/hadale/imitans
ASV406	Diaminobutyricimonas sp.
ASV41	Dolosigranulum pigrum		ASV332
ASV293	Dorea sp.
ASV216	Eikenella sp.
ASV129	Escherichia-Shigella sp.
ASV94	Fusobacterium nucleatum
ASV97	Fusobacterium periodonticum
ASV113	Fusobacterium canifelinum/nucleatum
ASV114	Fusobacterium sp.		ASV281	core
ASV222	Fusobacterium naviforme/nucleatum
ASV239	Fusobacterium nucleatum
ASV449	Gammaproteobacteria sp.
ASV170	Gemella sp.
ASV179	Gemella sp.
ASV446	Gemella sp.
ASV497	Gemella sp.
ASV651	Gemella sp.
ASV62	Granulicatella sp.
ASV110	Granulicatella sp.
ASV249	Granulicatella sp.
ASV307	Granulicatella sp.
ASV12	Haemophilus haemolyticus/influenzae/parainfluenzae		ASV42	core
ASV19	Haemophilus sp.
ASV21	Haemophilus aegyptius/influenzae/virus
ASV36	Haemophilus sputorum
ASV55	Haemophilus haemolyticus/influenzae
ASV183	Haemophilus haemolyticus/influenzae
ASV338	Haemophilus sp.
ASV370	Haemophilus sp.
ASV141	Johnsonella sp.		ASV446	core
ASV413	Klebsiella sp.
ASV71	Lachnoanaerobaculum orale/saburreum
ASV131	Lachnoanaerobaculum cf.		ASV235
ASV470	Lachnoclostridium sp.
ASV323	Lachnospiraceae NK4A136 group bacterium
ASV115	Lachnospiraceae sp.
ASV181	Lachnospiraceae sp.
ASV246	Lachnospiraceae sp.
ASV400	Lachnospiraceae sp.
ASV59	Lactobacillales sp.
ASV219	Lactobacillales sp.
ASV230	Lactobacillales sp.
ASV235	Lactobacillales sp.
ASV324	Lactobacillales sp.
ASV361	Lactobacillales sp.
ASV414	Lactobacillales sp.
ASV421	Lactobacillales sp.
ASV437	Lactobacillales sp.
ASV688	Lactobacillales sp.
ASV80	Lactobacillus phage/plantarum/reuteri/salivarius		ASV96
ASV87	Lactobacillus casei/curvatus/delbrueckii/fermentum/hilgardii/ingluviei/oris/parabuchneri/paracasei/paralimentarius/paraplantarum/pentosus/plantarum/reuteri/sakei
ASV105	Lautropia mirabilis		ASV396
ASV468	Lawsonella clevelandensis
ASV43	Leptotrichia sp.
ASV51	Leptotrichia sp.		ASV147	core
ASV66	Leptotrichia sp.
ASV88	Leptotrichia shahii/wadei		ASV291	core
ASV104	Leptotrichia sp.
ASV122	Leptotrichia sp.
ASV124	Leptotrichia sp.
ASV136	Leptotrichia hongkongensis
ASV142	Leptotrichia sp.
ASV202	Leptotrichia sp.		ASV431
ASV215	Leptotrichia sp.		ASV451
ASV287	Leptotrichia sp.
ASV315	Leptotrichia sp.
ASV657	Leptotrichia trevisanii
ASV233	Megasphaera micronuciformis
ASV191	Methylobacterium-Methylorubrum sp.
ASV363	Methylobacterium-Methylorubrum sp.		ASV908
ASV254	Mogibacterium diversum/neglectum/pumilum/vescum		ASV329
ASV15	Moraxella catarrhalis/nonliquefaciens		ASV114
ASV325	Muribaculaceae sp.
ASV14	Neisseria cinerea/flavescens/lactamica/meningitidis/mucosa/perflava/sicca/subflava		ASV39	core
ASV69	Neisseria flavescens
ASV81	Neisseria flava/lactamica/macacae/meningitidis/mucosa/perflava/pharyngis/polysaccharea/sicca
ASV89	Neisseria lactamica/polysaccharea
ASV262	Neisseria lactamica/meningitidis/polysaccharea
ASV433	Neisseria oralis
ASV606	Neisseria sp.
ASV229	Neisseriaceae sp.
ASV125	Oribacterium sinus		ASV301
ASV569	Oribacterium asaccharolyticum
ASV79	P5D1-392 sp.
ASV85	P5D1-392 sp.
ASV102	P5D1-392 sp.
ASV109	P5D1-392 sp.
ASV139	P5D1-392 sp.
ASV158	P5D1-392 sp.
ASV161	P5D1-392 sp.
ASV171	P5D1-392 sp.
ASV177	P5D1-392 sp.
ASV184	P5D1-392 sp.
ASV225	P5D1-392 sp.
ASV272	P5D1-392 sp.
ASV343	P5D1-392 sp.
ASV403	P5D1-392 sp.
ASV405	P5D1-392 sp.
ASV411	P5D1-392 sp.
ASV416	P5D1-392 sp.
ASV427	P5D1-392 sp.
ASV450	P5D1-392 sp.
ASV602	P5D1-392 sp.
ASV666	P5D1-392 sp.
ASV341	Parabacteroides distasonis
ASV90	Parvimonas sp.
ASV135	Parvimonas sp.		ASV271
ASV377	Pasteurellaceae sp.
ASV385	Pasteurellaceae sp.
ASV312	Pelomonas aquatica/puraquae/saccharophila
ASV108	Peptostreptococcus stomatis		ASV126
ASV77	Porphyromonas sp.		ASV135
ASV112	Porphyromonas sp.
ASV127	Porphyromonas pasteri
ASV188	Porphyromonas sp.
ASV29	Prevotella melaninogenica
ASV39	Prevotella nanceiensis
ASV68	Prevotella histicola
ASV83	Prevotella jejuni/melaninogenica
ASV96	Prevotella sp.
ASV150	Prevotella salivae		ASV259
ASV285	Prevotella sp.
ASV317	Prevotella sp.
ASV360	Prevotella sp.
ASV424	Prevotella melaninogenica
ASV550	Prevotella sp.
ASV575	Prevotella sp.
ASV288	Pseudomonas aeruginosa/oleovorans/oryzihabitans/psychrotolerans/stutzeri
ASV442	Pseudomonas aeruginosa/alcaligenes/alcaliphila/asplenii/cf./chengduensis/composti/cuatrocienegasensis/fluorescens/fuscovaginae/guguanensis/indoloxydans/jessenii/knackmussii/mendocina/monteilii/nitroreducens/oleovorans/pseudoalcaligenes/putida/sihuiensis/songnenensis/toyotomiensis/trautweinii
ASV382	Ralstonia detusculanense/insidiosa/mannitolilytica/pickettii/solanacearum/syzygii
ASV16	Rothia mucilaginosa
ASV23	Rothia sp.		ASV104	core
ASV31	Rothia mucilaginosa
ASV60	Rothia mucilaginosa
ASV74	Rothia mucilaginosa
ASV119	Rothia aeria/dentocariosa
ASV223	Rothia dentocariosa
ASV241	Saccharimonadales sp.		ASV2869
ASV545	Scardovia wiggsiae
ASV234	Solobacterium moorei		ASV445
ASV178	Stomatobaculum longum		ASV558
ASV64	Streptobacillus sp.
ASV106	Streptobacillus sp.
ASV126	Streptobacillus hongkongensis
ASV259	Streptobacillus sp.
ASV11	Streptococcus mitis/phage/pneumoniae/pseudopneumoniae
ASV13	Streptococcus cristatus/sanguinis
ASV18	Streptococcus sp.
ASV20	Streptococcus cristatus/sinensis
ASV25	Streptococcus sp.
ASV26	Streptococcus sp.
ASV30	Streptococcus sp.
ASV33	Streptococcus sp.
ASV34	Streptococcus anginosus/intermedius
ASV35	Streptococcus sp.
ASV38	Streptococcus sp.
ASV40	Streptococcus sp.
ASV46	Streptococcus sp.
ASV47	Streptococcus peroris
ASV49	Streptococcus sp.
ASV50	Streptococcus cristatus/gordonii/himalayensis/mitis/sanguinis
ASV56	Streptococcus sp.
ASV58	Streptococcus sp.
ASV63	Streptococcus sp.
ASV65	Streptococcus sp.
ASV70	Streptococcus sp.
ASV75	Streptococcus sp.
ASV82	Streptococcus sp.
ASV84	Streptococcus sp.
ASV92	Streptococcus sp.
ASV93	Streptococcus sp.
ASV98	Streptococcus sp.
ASV107	Streptococcus mutans
ASV111	Streptococcus sp.
ASV118	Streptococcus sp.
ASV128	Streptococcus sp.
ASV134	Streptococcus sp.
ASV137	Streptococcus sp.
ASV143	Streptococcus sp.
ASV145	Streptococcus sp.
ASV147	Streptococcus anginosus/constellatus/intermedius/lutetiensis
ASV151	Streptococcus anginosus/intermedius/milleri/mitis/sanguinis/suis
ASV153	Streptococcus sp.
ASV155	Streptococcus sp.
ASV168	Streptococcus sp.
ASV197	Streptococcus sp.
ASV201	Streptococcus sp.
ASV212	Streptococcus sp.
ASV237	Streptococcus sp.
ASV271	Streptococcus sp.
ASV274	Streptococcus sp.
ASV301	Streptococcus sp.
ASV308	Streptococcus sp.
ASV345	Streptococcus sp.
ASV365	Streptococcus sp.
ASV395	Streptococcus sp.
ASV410	Streptococcus sp.
ASV434	Streptococcus sp.
ASV465	Streptococcus sp.
ASV481	Streptococcus sp.
ASV493	Streptococcus sp.
ASV755	Streptococcus sp.
ASV654	Thiopseudomonas sp.
ASV309	TM7x sp.
ASV54	Veillonella atypica/dispar		ASV62	core
ASV117	Veillonella massiliensis
ASV251	Veillonella dispar/parvula
ASV260	Veillonella sp.
ASV266	Veillonella parvula/rogosae/tobetsuensis

## Sheet: Table S3G
Table S3 - Bacterial composition of duodenal aspirates
(G) ASVs from the current study that match sequences in reference databases of human oral microbiome taxa.
NOTE: V4 16S rRNA ASV sequences were searched against full-length reference sequences from each database using blast. "Hits" were determined as identical sequences along the full length of the V4 16S rRNA ASV.
ASV	Taxonomy	Core ASV in the SEEM study	Core Human Microbiome Database (Griffen et al, PLoS One, 2011; ref 11)		Expanded Human Oral Microbiome Database (Escapa et al, mSystems, 2018; ref 12)
			Accessions of identical sequences in the database	Species assignments of accessions with identical sequences	Accessions of identical sequences in the database	Species assignments of accessions with identical sequences
ASV1	Streptococcus anginosus	core	FJ983115;FJ557816;AY281080;AY278609;AY207051;DQ638272;AY134908;AY005040;AY005045;AY485602;AJ608938;AJ617796;AY525790;AY525793;AY525794;AF003929;AY281077;AY485603;D38483;AY923123;AM157420	Streptococcus mitis pneumoniae infantis oralis;Streptococcus ET G 4d04;Streptococcus E67Ca-231;Streptococcus gordonii;Streptococcus ASCB04	058BW009;058BM035;058_8632;071_8234;071_8631;071_7062;061DN025;707_3932;070-7A;070-12F;677_3929;423_8630;064_8609;431_8633;638_8315;398_5045;398_7051	Streptococcus oralis subsp._dentisani_clade_058;Streptococcus oralis subsp._tigurinus_clade_071;Streptococcus sp._HMT_061;Streptococcus oralis subsp._oralis;Streptococcus oralis subsp._tigurinus_clade_070;Streptococcus mitis;Streptococcus sp._HMT_423;Streptococcus sp._HMT_064;Streptococcus infantis clade_431;Streptococcus infantis clade_638;Streptococcus oralis subsp._dentisani_clade_398	1
ASV2	Streptococcus sp.	core	AY188353;M58839;AM157419	Streptococcus vestibularis salivarius	755N000A;755_8839;021_8353;152N096A	Streptococcus salivarius;Streptococcus vestibularis;Streptococcus thermophilus	1
ASV5	Gemella haemolysans	core	Y13366;L14327;L14326;AM157450;Y13364	Gemella morbillorum;Gemella haemolysans;Gemella sanguinis	757C24KA;626_4326;046_4327;046_3366	Gemella sanguinis;Gemella haemolysans;Gemella morbillorum	1
ASV6	Streptococcus australis	core	FJ558101;GU045364;AY281085;AB008314	Streptococcus mitis pneumoniae infantis oralis;Streptococcus lactarius;Streptococcus australis;Streptococcus peroris	074-T4E3;948_7425;728_8314	Streptococcus sp._HMT_074;Streptococcus lactarius;Streptococcus peroris	1
ASV7	Streptococcus australis	core	AY741062;JF240049;AF385525;AM157441;DQ232536;DQ232537;AY485604	Streptococcus parasanguinis;Streptococcus oral taxon 066;Streptococcus australis	411_8635;411_9017;411_8629;411_8634;057BE024;721_3933;073_4974;073-T1E5;066FN051;066_1230	Streptococcus parasanguinis clade_411;Streptococcus sp._HMT_057;Streptococcus parasanguinis clade_721;Streptococcus australis;Streptococcus sp._HMT_066	1
ASV9	Granulicatella elegans	core	GQ018918;AF016390	Granulicatella elegans	596_5408;596_2532	Granulicatella elegans	1
ASV10	Granulicatella adiacens	core	HM277142;AY879305	Granulicatella adiacens	534_2027;534_0540	Granulicatella adiacens	1
ASV32	Abiotrophia defectiva	core	AY879308;AY207063;AY879306;AY879307;D50541;GQ074447	Abiotrophia defectiva	389_0541	Abiotrophia defectiva	1
ASV11	Streptococcus mitis		AY281082;CP001015;AY485599;AF003930;AY281083	Streptococcus mitis pneumoniae infantis oralis	734_3930	Streptococcus pneumoniae	1
ASV12	Haemophilus haemolyticus		FJ976233;DQ404359;GQ116312;X87976	Haemophilus 3A01;Haemophilus oral taxon 036;Haemophilus influenzae	036_8981;908_1362;908-Wade;851F0397;851N000A;641N000B;641_5019	Haemophilus sp._HMT_036;Haemophilus sp._HMT_908;Haemophilus haemolyticus;Haemophilus influenzae	1
ASV13	Streptococcus cristatus		HQ616363;AF003928;AF543290;AM420016;FJ983036;GQ009028	Streptococcus oral taxon B66;Streptococcus sanguinis	758_3928	Streptococcus sanguinis	1
ASV14	Neisseria cinerea		FJ932762;FJ557362	Neisseria meningitidis polysaccharea;Neisseria FJ557362	956_1687;101N065A;610_1998;476_9291	Neisseria cinerea;Neisseria perflava;Neisseria flavescens;Neisseria subflava	1
ASV15	Moraxella catarrhalis		AF443790	Moraxella nonliqufaciens	833_0876;098N062A	Moraxella catarrhalis;Moraxella nonliquefaciens	1
ASV16	Rothia mucilaginosa						1
ASV18	Streptococcus sp.						1
ASV19	Haemophilus sp.		AM420152;FJ470432;EF511066;EF509196;AY365450	Haemophilus parainfluenzae	718N000A;718_3530	Haemophilus parainfluenzae	1
ASV20	Streptococcus cristatus		AM420202;GU470899;EF371928;AY584476	Streptococcus cristatus;Streptococcus oligofermentans sinensis	767_2856;886_9095;578_8313	Streptococcus sinensis;Streptococcus cristatus clade_886;Streptococcus cristatus clade_578	1
ASV21	Haemophilus aegyptius		AY613590	Haemophilus influenzae	535_5044;641_3619	Haemophilus aegyptius;Haemophilus influenzae	1
ASV22	Actinomyces odontolyticus		GQ057708;AY278611;AJ234040	Actinomyces odontolyticus lingnae	180_8611;180C29KA;180H1083;701_0504	Schaalia sp._HMT_180;Schaalia odontolytica	1
ASV23	Rothia sp.						1
ASV24	Actinobacillus sp.						1
ASV25	Streptococcus sp.						1
ASV26	Streptococcus sp.						1
ASV27	Actinomyces naeslundii		JF158009;JF156461;GU470901;GQ113810;GQ113043;DQ016919;AY008314;AJ234056;AB545935;AF385553;X81062;AJ234048;AJ635359;AB062278	Actinomyces viscosus naeslundii oris	175EP005;893_5935;893_4727;169AG004;169F496a;169F496b;176_1062;171BL008	Actinomyces sp._HMT_175;Actinomyces oris;Actinomyces sp._HMT_169;Actinomyces naeslundii;Actinomyces sp._HMT_171	1
ASV28	Corynebacterium aurimucosum		X84258	Corynebacterium propinquum pseudodiphtheriticum	060N041A	Corynebacterium pseudodiphtheriticum	1
ASV29	Prevotella melaninogenica				469_3525	Prevotella melaninogenica	1
ASV30	Streptococcus sp.						1
ASV31	Rothia mucilaginosa						1
ASV33	Streptococcus sp.						1
ASV34	Streptococcus anginosus		AF104671	Streptococcus intermedius constellatus	644_4671	Streptococcus intermedius	1
ASV35	Streptococcus sp.						1
ASV36	Haemophilus sputorum		FJ939592;AY005034	Haemophilus parahaemolyticus	035_8142;035_3523;945_5746;945_5384;944_6642	Haemophilus paraphrohaemolyticus;Haemophilus parahaemolyticus;Haemophilus sputorum	1
ASV38	Streptococcus sp.						1
ASV39	Prevotella nanceiensis				299BI027	Prevotella nanceiensis	1
ASV40	Streptococcus sp.						1
ASV41	Dolosigranulum pigrum		JF240052	Dolosigranulum pigrum			1
ASV42	Bergeyella sp.		JF233961	Bergeyella JF233961	206N109B	Cloacibacterium sp._HMT_206	1
ASV43	Leptotrichia sp.						1
ASV44	Alloprevotella sp.		AM420060;GQ087739	Prevotella IK053;Alloprevotella IK062	473IK062;473HF050	Alloprevotella sp._HMT_473	1
ASV46	Streptococcus sp.						1
ASV47	Streptococcus peroris						1
ASV49	Streptococcus sp.						1
ASV50	Streptococcus cristatus		GQ113841;AF385545;AB355602;CP000725;AY281088	Streptococcus gordonii;Streptococcus AY020	056AY020;622_3931	Streptococcus sp._HMT_056;Streptococcus gordonii	1
ASV51	Leptotrichia sp.						1
ASV52	Corynebacterium durum		GQ067896;FJ976416;AF537593;AF543285	Corynebacterium durum	595_7069;595F235a;595F235b	Corynebacterium durum	1
ASV53	Alloprevotella sp.				914_7808	Alloprevotella sp._HMT_914	1
ASV54	Veillonella atypica		HQ799745;X84006;AY995770	Veillonella atypica dispar parvula	160Vdisp;524_3631	Veillonella dispar;Veillonella atypica	1
ASV55	Haemophilus haemolyticus				259N116A;259N116B	Haemophilus sp._HMT_259	1
ASV56	Streptococcus sp.						1
ASV57	Atopobium sp.						1
ASV58	Streptococcus sp.						1
ASV59	Lactobacillales sp.						1
ASV60	Rothia mucilaginosa		DQ409140	Rothia mucilaginosa	681_4690	Rothia mucilaginosa	1
ASV62	Granulicatella sp.						1
ASV63	Streptococcus sp.						1
ASV64	Streptobacillus sp.		JF237621	Leptotrichia Arg j44			1
ASV65	Streptococcus sp.						1
ASV66	Leptotrichia sp.						1
ASV67	Alloprevotella sp.		AF385513	Alloprevotella DO039	308DO039	Alloprevotella sp._HMT_308	1
ASV68	Prevotella histicola		EU126662	Prevotella histicola	298BE073	Prevotella histicola	1
ASV69	Neisseria flavescens						1
ASV70	Streptococcus sp.						1
ASV71	Lachnoanaerobaculum orale		FJ976230	Lachnoanaerobaculum orale	082BE088;082F0431	Lachnoanaerobaculum orale	1
ASV74	Rothia mucilaginosa						1
ASV75	Streptococcus sp.						1
ASV76	Actinomyces sp.				181H1065;181_1692;181_5255	Schaalia lingnae	1
ASV77	Porphyromonas sp.		DQ087194	Porphyromonas HF001	930_8499	Porphyromonas sp._HMT_930	1
ASV79	P5D1-392 sp.						1
ASV80	Lactobacillus phage		EU559602;AB326353	Lactobacillus salivarius	756_9108	Ligilactobacillus salivarius	1
ASV81	Neisseria flava		AJ239301;AJ239281;AJ239282	Neisseria flava mucosa pharyngis	609_9301;764_9292;099N064A;682_9282	Neisseria flava;Neisseria sicca;Neisseria macacae;Neisseria mucosa	1
ASV82	Streptococcus sp.						1
ASV83	Prevotella jejuni		JF119617;AF432133	Prevotella melaninogenica	313FM005	Prevotella jejuni	1
ASV84	Streptococcus sp.						1
ASV85	P5D1-392 sp.						1
ASV86	Atopobium sp.						1
ASV87	Lactobacillus casei				608_8819	Limosilactobacillus fermentum	1
ASV88	Leptotrichia shahii		AY029806	Leptotrichia shahii	214DE081	Leptotrichia shahii	1
ASV89	Neisseria lactamica		AJ239314	Neisseria lactamica	649_9286	Neisseria lactamica	1
ASV90	Parvimonas sp.		FJ470585;AF287767;AY207059	Parvimonas micra;Parvimonas P4P 31 P3	111FG014;110_6545;393_7059	Parvimonas micra;Parvimonas sp._HMT_110;Parvimonas sp._HMT_393	1
ASV91	Actinomyces graevenitzii		AJ540309	Actinomyces graevenitzii	866F0530;866_2167	Actinomyces graevenitzii	1
ASV92	Streptococcus sp.						1
ASV93	Streptococcus sp.						1
ASV94	Fusobacterium nucleatum		GU407918;AM420075;AJ810277	Fusobacterium nucleatum subsp. fusiforme	200_0026;200_R002	Fusobacterium nucleatum subsp._vincentii	1
ASV96	Prevotella sp.		AY349397;AY959020	Prevotella melaninogenica;Prevotella oral taxon 306	306DO027	Prevotella sp._HMT_306	1
ASV97	Fusobacterium periodonticum		AJ810271	Fusobacterium periodonticum	201BS011	Fusobacterium periodonticum	1
ASV98	Streptococcus sp.						1
ASV100	Clostridia UCG-014 sp.		HM250500	Peptococcus HM250500			1
ASV101	Absconditabacteriales (SR1) sp.						1
ASV102	P5D1-392 sp.						1
ASV104	Leptotrichia sp.						1
ASV105	Lautropia mirabilis		X73223;DQ016725	Lautropia mirabilis	022_3223	Lautropia mirabilis	1
ASV106	Streptobacillus sp.		EU998569	Leptotrichia Arg j44			1
ASV107	Streptococcus mutans		AJ243965;DQ677737;DQ677764	Streptococcus mutans	686_3965	Streptococcus mutans	1
ASV108	Peptostreptococcus stomatis		DQ160208	Peptostreptococcus stomatis	112A21H2;112CK035	Peptostreptococcus stomatis	1
ASV109	P5D1-392 sp.						1
ASV110	Granulicatella sp.						1
ASV111	Streptococcus sp.						1
ASV112	Porphyromonas sp.						1
ASV113	Fusobacterium canifelinum		JF239271;GU470910;FJ471646;FJ471638;AY162222;AF287809	Fusobacterium nucleatum subsp. nucleatum;Fusobacterium nucleatum subsp. polymorphum	203CY024;203FV003;202_7812	Fusobacterium sp._HMT_203;Fusobacterium nucleatum subsp._polymorphum	1
ASV114	Fusobacterium sp.		JF239554	Fusobacterium JF239554			1
ASV115	Lachnospiraceae sp.				096DO008	Lachnospiraceae_[G-2] bacterium_HMT_096	1
ASV117	Veillonella massiliensis		JF186645;GQ101676;DQ087189	Veillonella HB016	780F0009;780_7189	Veillonella sp._HMT_780	1
ASV118	Streptococcus sp.						1
ASV119	Rothia aeria		Y13025;DQ673319	Rothia aeria	188_3025;188_0891	Rothia aeria	1
ASV121	Alloprevotella rava				302_9190	Alloprevotella rava	1
ASV122	Leptotrichia sp.		AM420095	Leptotrichia 302H02	417_8621	Leptotrichia sp._HMT_417	1
ASV123	Bifidobacterium breve		AY850359	Bifidobacterium longum	862_3437;889_6658	Bifidobacterium longum;Bifidobacterium breve	1
ASV124	Leptotrichia sp.		AF432138	Leptotrichia FP036	221FP036	Pseudoleptotrichia sp._HMT_221	1
ASV125	Oribacterium sinus		FJ976347;FJ577261	Oribacterium sinus	457F0268	Oribacterium sinus	1
ASV126	Streptobacillus hongkongensis						1
ASV127	Porphyromonas pasteri		JF230437;JF183479;FJ976275;AM419980;AY008310	Porphyromonas CW034;Porphyromonas catoniae	278BS045;279F450d;279F450c;279CW034;279F450a;279F450b	Porphyromonas sp._HMT_278;Porphyromonas pasteri	1
ASV128	Streptococcus sp.						1
ASV129	Escherichia-Shigella sp.		AF403733;AM157436;EF620925	Escherichia coli	574_5588	Escherichia coli	1
ASV131	Lachnoanaerobaculum cf.		AM420023;FJ577253	Lachnoanaerobaculum umeaense	107F0167	Lachnoanaerobaculum umeaense	1
ASV133	Alicyclobacillus sp.						1
ASV134	Streptococcus sp.						1
ASV135	Parvimonas sp.		AM420073;AF385559;AY323523	Parvimonas micra	111BS044;111_3523	Parvimonas micra	1
ASV136	Leptotrichia hongkongensis				213DA069	Leptotrichia hongkongensis	1
ASV137	Streptococcus sp.						1
ASV139	P5D1-392 sp.						1
ASV141	Johnsonella sp.						1
ASV142	Leptotrichia sp.		HM255451	Leptotrichia Phil b74			1
ASV143	Streptococcus sp.						1
ASV144	Clostridia UCG-014 sp.				085BU014	Ruminococcaceae_[G-2] bacterium_HMT_085	1
ASV145	Streptococcus sp.						1
ASV147	Streptococcus anginosus		AF104675;AY277941;DQ232518	Streptococcus intermedius constellatus	576_4676	Streptococcus constellatus	1
ASV150	Prevotella salivae		NR_024816	Prevotella salivae	307_8826	Prevotella salivae	1
ASV151	Streptococcus anginosus		AF145242;AY986762	Streptococcus anginosus	543_4678	Streptococcus anginosus	1
ASV153	Streptococcus sp.						1
ASV155	Streptococcus sp.						1
ASV157	Alicyclobacillus sp.						1
ASV158	P5D1-392 sp.						1
ASV161	P5D1-392 sp.						1
ASV162	Actinomyces johnsonii		HM326674;JF115801;AB545933;GQ421320;GQ421312;AF287749	Actinomyces viscosus naeslundii oris;Actinomyces johnsonii	176_0512;176EP011;849F0330;171JA063;170AP064	Actinomyces naeslundii;Actinomyces johnsonii;Actinomyces sp._HMT_171;Actinomyces sp._HMT_170	1
ASV165	Campylobacter concisus		DQ087191	Campylobacter HB035			1
ASV166	[Eubacterium] brachy group sp.		AM420050;Z36272	Eubacterium brachy	557_3038	Peptostreptococcaceae_[G-9] [Eubacterium]_brachy	1
ASV168	Streptococcus sp.						1
ASV170	Gemella sp.						1
ASV171	P5D1-392 sp.						1
ASV176	Alicyclobacillus sp.						1
ASV177	P5D1-392 sp.						1
ASV178	Stomatobaculum longum		AY278618	Stomatobaculum longum	419_8618	Stomatobaculum longum	1
ASV179	Gemella sp.						1
ASV181	Lachnospiraceae sp.						1
ASV183	Haemophilus haemolyticus						1
ASV184	P5D1-392 sp.						1
ASV187	Clostridia UCG-014 sp.				075_F058	Ruminococcaceae_[G-1] bacterium_HMT_075	1
ASV188	Porphyromonas sp.						1
ASV190	Bacilli sp.						1
ASV191	Methylobacterium-Methylorubrum sp.						1
ASV195	Alicyclobacillus sp.						1
ASV197	Streptococcus sp.						1
ASV198	Aggregatibacter segnis		AY349380;AF224299;DQ003635	Aggregatibacter AY349380;Aggregatibacter segnis;Aggregatibacter DQ003635	512_3621;762_5043;458JM053;513_3635;898_5716;898-Wade	Aggregatibacter sp._HMT_512;Aggregatibacter segnis;Aggregatibacter sp._HMT_458;Aggregatibacter sp._HMT_513;Aggregatibacter sp._HMT_898	1
ASV199	Alicyclobacillus sp.						1
ASV201	Streptococcus sp.						1
ASV202	Leptotrichia sp.						1
ASV212	Streptococcus sp.						1
ASV214	Alicyclobacillus sp.						1
ASV215	Leptotrichia sp.		GQ016227	Leptotrichia nbw822e09c1			1
ASV216	Eikenella sp.		M22516;L06166	Kingella denitrificans	598_6171;582_6166	Neisseria elongata;Kingella denitrificans	1
ASV219	Lactobacillales sp.						1
ASV220	[Eubacterium] nodatum group sp.		AJ006963	Eubacterium sulci infirmum	467_6963	Peptostreptococcaceae_[G-1] [Eubacterium]_sulci	1
ASV221	Campylobacter coli						1
ASV222	Fusobacterium naviforme		AF287805;AM887529;AJ006965	Fusobacterium nucleatum subsp. fusiforme	200AJ050;200_7962;689_6965	Fusobacterium nucleatum subsp._vincentii;Fusobacterium naviforme	1
ASV223	Rothia dentocariosa		M59055;AY594189	Rothia dentocariosa	587_9055	Rothia dentocariosa	1
ASV225	P5D1-392 sp.						1
ASV229	Neisseriaceae sp.		EU995836	Neisseriaceae Ch g85			1
ASV230	Lactobacillales sp.						1
ASV233	Megasphaera micronuciformis		AF385566;AY278622;AF473834	Megasphaera micronuciformis	122BU057	Megasphaera micronuciformis	1
ASV234	Solobacterium moorei		AM238669	Solobacterium moorei	678_4915	Solobacterium moorei	1
ASV235	Lactobacillales sp.						1
ASV237	Streptococcus sp.						1
ASV238	Alicyclobacillus sp.		GQ087809;GQ074286	Haemophilus parainfluenzae;Haemophilus nbw161b08c1			1
ASV239	Fusobacterium nucleatum		AB550231	Fusobacterium nucleatum subsp. polymorphum			1
ASV241	Saccharimonadales sp.		JF222650	TM7 ncd2741e10c1			1
ASV242	Alicyclobacillus sp.						1
ASV246	Lachnospiraceae sp.						1
ASV249	Granulicatella sp.						1
ASV251	Veillonella dispar				160_X031	Veillonella dispar	1
ASV252	A2 sp.						1
ASV254	Mogibacterium diversum		AB037875;AB021702	Mogibacterium neglectum vescum	008_1702;593_7874;691_7875;742_1701	Mogibacterium vescum;Mogibacterium diversum;Mogibacterium neglectum;Mogibacterium pumilum	1
ASV256	Corynebacterium afermentans				835_7599;054N039A;030N027A	Corynebacterium mucifaciens;Corynebacterium pilbarense;Corynebacterium afermentans	1
ASV259	Streptobacillus sp.		GQ072215	Leptotrichia Arg j44			1
ASV260	Veillonella sp.		HE681307	Veillonella 59q_13	917-Wade;917_6290	Veillonella sp._HMT_917	1
ASV262	Neisseria lactamica		AF310615	Neisseria meningitidis polysaccharea	737_6167	Neisseria polysaccharea	1
ASV264	Capnocytophaga sputigena		X67609;AF133536	Capnocytophaga sputigena	775_7609;775_4920	Capnocytophaga sputigena	1
ASV266	Veillonella parvula		AF287782;AY995757;AF366266;EU071478;X84005	Veillonella atypica dispar parvula	161BU083;161Vparv;161AA050;161_X002;161_X042	Veillonella parvula	1
ASV271	Streptococcus sp.						1
ASV272	P5D1-392 sp.						1
ASV274	Streptococcus sp.						1
ASV280	Alicycliphilus sp.						1
ASV282	Corynebacterium appendicis				033N029A	Corynebacterium appendicis	1
ASV285	Prevotella sp.		AY349395	Prevotella melaninogenica			1
ASV286	Alicyclobacillus sp.						1
ASV287	Leptotrichia sp.						1
ASV288	Pseudomonas aeruginosa						1
ASV290	Alicyclobacillus sp.		GQ087809	Haemophilus parainfluenzae			1
ASV292	Abiotrophia sp.						1
ASV293	Dorea sp.						1
ASV295	Actinobacillus ureae						1
ASV301	Streptococcus sp.						1
ASV307	Granulicatella sp.						1
ASV308	Streptococcus sp.						1
ASV309	TM7x sp.		AF385520	TM7 oral taxon 352	352DR034	Saccharibacteria_(TM7)_[G-1] bacterium_HMT_352	1
ASV312	Pelomonas aquatica						1
ASV315	Leptotrichia sp.						1
ASV317	Prevotella sp.						1
ASV323	Lachnospiraceae NK4A136 group bacterium						1
ASV324	Lactobacillales sp.						1
ASV325	Muribaculaceae sp.						1
ASV326	Bergeyella sp.						1
ASV338	Haemophilus sp.						1
ASV341	Parabacteroides distasonis						1
ASV343	P5D1-392 sp.						1
ASV345	Streptococcus sp.						1
ASV355	Bergeyella sp.		DQ637897;GQ101217	Bergeyella 602D02	322AK152	Riemerella sp._HMT_322	1
ASV360	Prevotella sp.						1
ASV361	Lactobacillales sp.						1
ASV363	Methylobacterium-Methylorubrum sp.						1
ASV365	Streptococcus sp.						1
ASV369	Abiotrophia sp.						1
ASV370	Haemophilus sp.						1
ASV377	Pasteurellaceae sp.						1
ASV382	Ralstonia detusculanense				854_3152	Ralstonia pickettii	1
ASV385	Pasteurellaceae sp.						1
ASV386	Actinomyces sp.		GQ091958	Actinomyces nbw727g03c1			1
ASV393	Capnocytophaga leadbetteri		GU470889;AM420227;AY134894;DQ009623	Capnocytophaga leadbetteri	329BR085;329BU084;329BM058	Capnocytophaga leadbetteri	1
ASV395	Streptococcus sp.						1
ASV400	Lachnospiraceae sp.						1
ASV401	Bacilli sp.						1
ASV403	P5D1-392 sp.						1
ASV405	P5D1-392 sp.						1
ASV406	Diaminobutyricimonas sp.						1
ASV407	Alicyclobacillus sp.						1
ASV410	Streptococcus sp.						1
ASV411	P5D1-392 sp.						1
ASV413	Klebsiella sp.		NR_024643	Enterobacter aerogenes	731_8919;731N000B;731_7657;565_6078;634_3890;153N098A;865F0526;865_6566	Klebsiella pneumoniae;Enterobacter cancerogenus;Enterobacter hormaechei;Klebsiella aerogenes;Kluyvera ascorbata	1
ASV414	Lactobacillales sp.						1
ASV416	P5D1-392 sp.						1
ASV417	Alicyclobacillus sp.						1
ASV421	Lactobacillales sp.						1
ASV424	Prevotella melaninogenica						1
ASV427	P5D1-392 sp.						1
ASV433	Neisseria oralis		AY005023	Neisseria oralis	014AP085	Neisseria oralis	1
ASV434	Streptococcus sp.						1
ASV437	Lactobacillales sp.						1
ASV438	Clostridia UCG-014 sp.						1
ASV442	Pseudomonas aeruginosa		AB021409	Pseudomonas monteilii	740_6666	Pseudomonas oleovorans	1
ASV446	Gemella sp.						1
ASV449	Gammaproteobacteria sp.						1
ASV450	P5D1-392 sp.						1
ASV465	Streptococcus sp.						1
ASV467	Alicyclobacillus sp.						1
ASV468	Lawsonella clevelandensis				173N105C;173N105B	Lawsonella clevelandensis	1
ASV470	Lachnoclostridium sp.						1
ASV481	Streptococcus sp.						1
ASV493	Streptococcus sp.						1
ASV497	Gemella sp.						1
ASV531	Acinetobacter lwoffii		Z93441	Acinetobacter lwoffii	005N001A	Acinetobacter lwoffii	1
ASV543	Bacteroides dorei						1
ASV545	Scardovia wiggsiae		AY278626	Scardovia wiggsiae	195_8626;195F0424	Scardovia wiggsiae	1
ASV550	Prevotella sp.				305_0424	Prevotella sp._HMT_305	1
ASV569	Oribacterium asaccharolyticum				108_5571;108F0425	Oribacterium asaccharolyticum	1
ASV570	Corynebacterium matruchotii		JF241844;GQ039328;AF543287;AM420211;AM420019	Corynebacterium matruchotii	666_3287;666_2065;666N000A	Corynebacterium matruchotii	1
ASV575	Prevotella sp.						1
ASV577	Cardiobacterium hominis		JF199019;JF173310;FJ976393;M35014	Cardiobacterium hominis	633_4697;633_5014	Cardiobacterium hominis	1
ASV602	P5D1-392 sp.						1
ASV606	Neisseria sp.						1
ASV611	Bacillales sp.						1
ASV651	Gemella sp.						1
ASV654	Thiopseudomonas sp.						1
ASV657	Leptotrichia trevisanii		AM420220	Leptotrichia trevisanii			1
ASV666	P5D1-392 sp.						1
ASV688	Lactobacillales sp.						1
ASV710	Bacillales sp.						1
ASV715	Corynebacterium gottingense				207N110B	Corynebacterium gottingense	1
ASV727	Capnocytophaga gingivalis		FM995731;JF192931;AM420187;AY005073;U41346	Capnocytophaga gingivalis	337-S3	Capnocytophaga gingivalis	1
ASV755	Streptococcus sp.						1

[truncated: 2 more sheets: Table S4, Table S5]
